# Supplementary material for: Evolutionary and functional history of the Escherichia coli K1 capsule
Source: Nat Commun. 2023 Jun 15;14:3294. doi: 10.1038/s41467-023-39052-w (PMC10272209; doi:10.1038/s41467-023-39052-w)
Supplement: Supplementary file 4 — Supplementary Dataset S1 [file 41467_2023_39052_MOESM4_ESM.xlsx]

## Sheet: Supplementary_Table_S1
ID	Accession	Phylotype_phylogenetically_corrected__autocolour	Collection__autocolour	popPUNK-Horesh__autocolour	ST__autocolour	CC__autocolour	country	latitude	longitude	Source__autocolour	Pathotype__autocolour	year	K1_Genes_count	K1_assessment
11657_5#25	ERR434283	B2	BSAC Kallonen et al. 2017	41	80	CC80	England	52.3555	1.1743	Blood	ExPEC	2001	14	K1 complete
11657_5#26	ERR434284	B2	BSAC Kallonen et al. 2017	3	73		England	52.3555	1.1743	Blood	ExPEC	2001
11657_5#27	ERR434285	B2	BSAC Kallonen et al. 2017		73		England	52.3555	1.1743	Blood	ExPEC	2001
11657_5#29	ERR434287	B2	BSAC Kallonen et al. 2017	17	404		England	52.3555	1.1743	Blood	ExPEC	2001
11657_5#30	ERR434288	B2	BSAC Kallonen et al. 2017	173	12		England	52.3555	1.1743	Blood	ExPEC	2001
11657_5#31	ERR434289	B2	BSAC Kallonen et al. 2017	13	12		England	52.3555	1.1743	Blood	ExPEC	2002
11657_5#32	ERR434290	D	BSAC Kallonen et al. 2017	19	5476		England	52.3555	1.1743	Blood	ExPEC	2002
11657_5#33	ERR434291	A	BSAC Kallonen et al. 2017	12	10	CC10	England	52.3555	1.1743	Blood	ExPEC	2002
11657_5#34	ERR434292	B1	BSAC Kallonen et al. 2017	367	641		England	52.3555	1.1743	Blood	ExPEC	2002
11657_5#35	ERR434293	D	BSAC Kallonen et al. 2017	7	106		England	52.3555	1.1743	Blood	ExPEC	2002
11657_5#36	ERR434294	B2	BSAC Kallonen et al. 2017		452		England	52.3555	1.1743	Blood	ExPEC	2002
11657_5#37	ERR434295	B2	BSAC Kallonen et al. 2017	4	5461	CC95	England	52.3555	1.1743	Blood	ExPEC	2002	14	K1 complete
11657_5#38	ERR434296	F	BSAC Kallonen et al. 2017	33	59	CC59	England	52.3555	1.1743	Blood	ExPEC	2002	14	K1 complete
11657_5#39	ERR434297	A	BSAC Kallonen et al. 2017		685		England	52.3555	1.1743	Blood	ExPEC	2003
11657_5#40	ERR434298	A	BSAC Kallonen et al. 2017		167		England	52.3555	1.1743	Blood	ExPEC	2003
11657_5#41	ERR434299	B2	BSAC Kallonen et al. 2017	4	95	CC95	England	52.3555	1.1743	Blood	ExPEC	2003	14	K1 complete
11657_5#42	ERR434300	B1	BSAC Kallonen et al. 2017	54	58		England	52.3555	1.1743	Blood	ExPEC	2003
11657_5#43	ERR434301	D	BSAC Kallonen et al. 2017	46	405		England	52.3555	1.1743	Blood	ExPEC	2003
11657_5#44	ERR434302	B2	BSAC Kallonen et al. 2017	3	73		England	52.3555	1.1743	Blood	ExPEC	2004
11657_5#46	ERR434304	B2	BSAC Kallonen et al. 2017	2	131	CC131	England	52.3555	1.1743	Blood	ExPEC	2004
11657_5#47	ERR434305	B2	BSAC Kallonen et al. 2017	3	73		England	52.3555	1.1743	Blood	ExPEC	2004
11657_5#48	ERR434306	B2	BSAC Kallonen et al. 2017	3	73		England	52.3555	1.1743	Blood	ExPEC	2005
11657_5#49	ERR434307	B2	BSAC Kallonen et al. 2017	4	95	CC95	England	52.3555	1.1743	Blood	ExPEC	2005	14	K1 complete
11657_5#50	ERR434308	B2	BSAC Kallonen et al. 2017	3	73		England	52.3555	1.1743	Blood	ExPEC	2005
11657_5#51	ERR434309	B2	BSAC Kallonen et al. 2017	239	452		England	52.3555	1.1743	Blood	ExPEC	2005
11657_5#52	ERR434310	A	BSAC Kallonen et al. 2017		10	CC10	England	52.3555	1.1743	Blood	ExPEC	2005
11657_5#53	ERR434311	B2	BSAC Kallonen et al. 2017	4	95	CC95	England	52.3555	1.1743	Blood	ExPEC	2006	14	K1 complete
11657_5#54	ERR434312	B2	BSAC Kallonen et al. 2017	4	95	CC95	England	52.3555	1.1743	Blood	ExPEC	2006	14	K1 complete
11657_5#55	ERR434313	B2	BSAC Kallonen et al. 2017	3	73		England	52.3555	1.1743	Blood	ExPEC	2007
11657_5#56	ERR434314	B2	BSAC Kallonen et al. 2017	4	95	CC95	England	52.3555	1.1743	Blood	ExPEC	2007	14	K1 complete
11657_5#57	ERR434315	B2	BSAC Kallonen et al. 2017	47	357		England	52.3555	1.1743	Blood	ExPEC	2007	14	K1 complete
11657_5#58	ERR434316	B2	BSAC Kallonen et al. 2017	3	73		England	52.3555	1.1743	Blood	ExPEC	2007
11657_5#59	ERR434317	B2	BSAC Kallonen et al. 2017	153	83		England	52.3555	1.1743	Blood	ExPEC	2007
11657_5#60	ERR434318	F	BSAC Kallonen et al. 2017	44	648		England	52.3555	1.1743	Blood	ExPEC	2007
11657_5#61	ERR434319	B2	BSAC Kallonen et al. 2017	2	131	CC131	England	52.3555	1.1743	Blood	ExPEC	2008
11657_5#62	ERR434320	B2	BSAC Kallonen et al. 2017	4	5425	CC95	England	52.3555	1.1743	Blood	ExPEC	2006	14	K1 complete
11657_5#63	ERR434321	B2	BSAC Kallonen et al. 2017	47	357		England	52.3555	1.1743	Blood	ExPEC	2006	14	K1 complete
11657_5#64	ERR434322	B2	BSAC Kallonen et al. 2017	56	372		England	52.3555	1.1743	Blood	ExPEC	2006
11657_5#65	ERR434323	D	BSAC Kallonen et al. 2017	19	393		England	52.3555	1.1743	Blood	ExPEC	2006
11657_5#66	ERR434324	D	BSAC Kallonen et al. 2017	37	405		England	52.3555	1.1743	Blood	ExPEC	2007
11657_5#67	ERR434325	D	BSAC Kallonen et al. 2017	7	69		England	52.3555	1.1743	Blood	ExPEC	2006
11657_5#68	ERR434326	D	BSAC Kallonen et al. 2017	307	394		England	52.3555	1.1743	Blood	ExPEC	2006
11657_5#69	ERR434327	A	BSAC Kallonen et al. 2017	92	10	CC10	England	52.3555	1.1743	Blood	ExPEC	2006
11657_5#70	ERR434328	B1	BSAC Kallonen et al. 2017	739	5614		England	52.3555	1.1743	Blood	ExPEC	2006
11657_5#71	ERR434329	F	BSAC Kallonen et al. 2017	33	59	CC59	England	52.3555	1.1743	Blood	ExPEC	2008
11657_5#72	ERR434330	B2	BSAC Kallonen et al. 2017	3	73		England	52.3555	1.1743	Blood	ExPEC	2008
11657_5#73	ERR434331	B2	BSAC Kallonen et al. 2017	13	12		England	52.3555	1.1743	Blood	ExPEC	2008
11657_5#74	ERR434332	B2	BSAC Kallonen et al. 2017	84	538		England	52.3555	1.1743	Blood	ExPEC	2008	14	K1 complete
11657_5#75	ERR434333	B2	BSAC Kallonen et al. 2017	3	73		England	52.3555	1.1743	Blood	ExPEC	2009
11657_5#76	ERR434334	D	BSAC Kallonen et al. 2017	46	405		England	52.3555	1.1743	Blood	ExPEC	2009
11657_5#77	ERR434335	B2	BSAC Kallonen et al. 2017	740	676		England	52.3555	1.1743	Blood	ExPEC	2009
11657_5#78	ERR434336	B2	BSAC Kallonen et al. 2017	3	73		England	52.3555	1.1743	Blood	ExPEC	2010
11657_5#79	ERR434337	B2	BSAC Kallonen et al. 2017	4	95	CC95	England	52.3555	1.1743	Blood	ExPEC	2010	14	K1 complete
11657_5#80	ERR434338	B2	BSAC Kallonen et al. 2017	2	131	CC131	England	52.3555	1.1743	Blood	ExPEC	2010
11657_5#81	ERR434339	B2	BSAC Kallonen et al. 2017	47	357		England	52.3555	1.1743	Blood	ExPEC	2010	14	K1 complete
11657_5#82	ERR434340	B2	BSAC Kallonen et al. 2017	3	73		England	52.3555	1.1743	Blood	ExPEC	2009
11657_5#83	ERR434341	B2	BSAC Kallonen et al. 2017	3	73		England	52.3555	1.1743	Blood	ExPEC	2009
11657_5#84	ERR434342	B2	BSAC Kallonen et al. 2017	4	95	CC95	England	52.3555	1.1743	Blood	ExPEC	2010	14	K1 complete
11657_5#85	ERR434343	B1	BSAC Kallonen et al. 2017	932	1423		England	52.3555	1.1743	Blood	ExPEC	2010
11657_5#86	ERR434344	B2	BSAC Kallonen et al. 2017	3	73		England	52.3555	1.1743	Blood	ExPEC	2011
11657_5#87	ERR434345	B2	BSAC Kallonen et al. 2017	3	73		England	52.3555	1.1743	Blood	ExPEC	2011
11657_5#88	ERR434346	B2	BSAC Kallonen et al. 2017	4	95	CC95	England	52.3555	1.1743	Blood	ExPEC	2011	14	K1 complete
11657_5#89	ERR434347	B2	BSAC Kallonen et al. 2017	2	131	CC131	England	52.3555	1.1743	Blood	ExPEC	2011
11657_5#90	ERR434348	A	BSAC Kallonen et al. 2017	53	10	CC10	England	52.3555	1.1743	Blood	ExPEC	2011	14	K1 complete
11657_5#91	ERR434349	B2	BSAC Kallonen et al. 2017	55	372		England	52.3555	1.1743	Blood	ExPEC	2011
11657_5#92	ERR434350	B2	BSAC Kallonen et al. 2017	2	131	CC131	England	52.3555	1.1743	Blood	ExPEC	2011
11657_5#93	ERR434351	B1	BSAC Kallonen et al. 2017	54	58		England	52.3555	1.1743	Blood	ExPEC	2011
11657_5#94	ERR434352	B2	BSAC Kallonen et al. 2017	2	131	CC131	England	52.3555	1.1743	Blood	ExPEC	2008
11657_5#95	ERR434353	B1	BSAC Kallonen et al. 2017	116	453		England	52.3555	1.1743	Blood	ExPEC	2009
11657_5#96	ERR434354	B2	BSAC Kallonen et al. 2017	4	95	CC95	England	52.3555	1.1743	Blood	ExPEC	2011	14	K1 complete
11657_6#26	ERR434380	B2	BSAC Kallonen et al. 2017	3	73		England	52.3555	1.1743	Blood	ExPEC	2001
11657_6#27	ERR434381	B2	BSAC Kallonen et al. 2017	17	14		England	52.3555	1.1743	Blood	ExPEC	2001
11657_6#28	ERR434382	B2	BSAC Kallonen et al. 2017	3	73		England	52.3555	1.1743	Blood	ExPEC	2001
11657_6#29	ERR434383	B2	BSAC Kallonen et al. 2017	29	144	CC144	England	52.3555	1.1743	Blood	ExPEC	2001	14	K1 complete
11657_6#30	ERR434384	B2	BSAC Kallonen et al. 2017	3	73		England	52.3555	1.1743	Blood	ExPEC	2001
11657_6#31	ERR434385	F	BSAC Kallonen et al. 2017	186	354		England	52.3555	1.1743	Blood	ExPEC	2002
11657_6#32	ERR434386	B2	BSAC Kallonen et al. 2017	17	550		England	52.3555	1.1743	Blood	ExPEC	2002
11657_6#33	ERR434387	F	BSAC Kallonen et al. 2017	33	59	CC59	England	52.3555	1.1743	Blood	ExPEC	2002	14	K1 complete
11657_6#34	ERR434388	D	BSAC Kallonen et al. 2017	63	38		England	52.3555	1.1743	Blood	ExPEC	2002
11657_6#35	ERR434389	B2	BSAC Kallonen et al. 2017	4	79	CC95	England	52.3555	1.1743	Blood	ExPEC	2002	14	K1 complete
11657_6#36	ERR434390	B2	BSAC Kallonen et al. 2017	4	95	CC95	England	52.3555	1.1743	Blood	ExPEC	2003	14	K1 complete
11657_6#37	ERR434391	B2	BSAC Kallonen et al. 2017	2	131	CC131	England	52.3555	1.1743	Blood	ExPEC	2003
11657_6#38	ERR434392	B2	BSAC Kallonen et al. 2017	3	73		England	52.3555	1.1743	Blood	ExPEC	2003
11657_6#39	ERR434393	B1	BSAC Kallonen et al. 2017		5552		England	52.3555	1.1743	Blood	ExPEC	2003
11657_6#40	ERR434394	D	BSAC Kallonen et al. 2017	37	405		England	52.3555	1.1743	Blood	ExPEC	2003
11657_6#41	ERR434395	B2	BSAC Kallonen et al. 2017	11	127		England	52.3555	1.1743	Blood	ExPEC	2003
11657_6#42	ERR434396	B2	BSAC Kallonen et al. 2017	166	567		England	52.3555	1.1743	Blood	ExPEC	2004	14	K1 complete
11657_6#43	ERR434397	D	BSAC Kallonen et al. 2017	7	69		England	52.3555	1.1743	Blood	ExPEC	2004
11657_6#44	ERR434398	D	BSAC Kallonen et al. 2017	7	106		England	52.3555	1.1743	Blood	ExPEC	2004
11657_6#45	ERR434399	B2	BSAC Kallonen et al. 2017	4	95	CC95	England	52.3555	1.1743	Blood	ExPEC	2005	14	K1 complete
11657_6#46	ERR434400	B2	BSAC Kallonen et al. 2017	3	73		England	52.3555	1.1743	Blood	ExPEC	2005
11657_6#47	ERR434401	B2	BSAC Kallonen et al. 2017	2	131	CC131	England	52.3555	1.1743	Blood	ExPEC	2005
11657_6#48	ERR434402	B2	BSAC Kallonen et al. 2017	3	73		England	52.3555	1.1743	Blood	ExPEC	2006
11657_6#49	ERR434403	B2	BSAC Kallonen et al. 2017	4	5425	CC95	England	52.3555	1.1743	Blood	ExPEC	2006	14	K1 complete
11657_6#50	ERR434404	B2	BSAC Kallonen et al. 2017	4	95	CC95	England	52.3555	1.1743	Blood	ExPEC	2007	14	K1 complete
11657_6#51	ERR434405	B2	BSAC Kallonen et al. 2017	2	131	CC131	England	52.3555	1.1743	Blood	ExPEC	2007
11657_6#52	ERR434406	B2	BSAC Kallonen et al. 2017		73		England	52.3555	1.1743	Blood	ExPEC	2007
11657_6#53	ERR434407	B2	BSAC Kallonen et al. 2017	4	95	CC95	England	52.3555	1.1743	Blood	ExPEC	2007	14	K1 complete
11657_6#54	ERR434408	B2	BSAC Kallonen et al. 2017		12		England	52.3555	1.1743	Blood	ExPEC	2006
11657_6#55	ERR434409	G	BSAC Kallonen et al. 2017		117		England	52.3555	1.1743	Blood	ExPEC	2007
11657_6#56	ERR434410	B2	BSAC Kallonen et al. 2017		1262		England	52.3555	1.1743	Blood	ExPEC	2009
11657_6#57	ERR434411	A	BSAC Kallonen et al. 2017		10	CC10	England	52.3555	1.1743	Blood	ExPEC	2008
11657_6#58	ERR434412	B2	BSAC Kallonen et al. 2017	4	95	CC95	England	52.3555	1.1743	Blood	ExPEC	2008	14	K1 complete
11657_6#59	ERR434413	B2	BSAC Kallonen et al. 2017	29	144	CC144	England	52.3555	1.1743	Blood	ExPEC	2006	14	K1 complete
11657_6#60	ERR434414	A	BSAC Kallonen et al. 2017		10	CC10	England	52.3555	1.1743	Blood	ExPEC	2007
11657_6#61	ERR434415	F	BSAC Kallonen et al. 2017	611	648		England	52.3555	1.1743	Blood	ExPEC	2006
11657_6#62	ERR434416	D	BSAC Kallonen et al. 2017	46	405		England	52.3555	1.1743	Blood	ExPEC	2007
11657_6#63	ERR434417	B2	BSAC Kallonen et al. 2017	2	131	CC131	England	52.3555	1.1743	Blood	ExPEC	2006
11657_6#64	ERR434418	B2	BSAC Kallonen et al. 2017	2	131	CC131	England	52.3555	1.1743	Blood	ExPEC	2006
11657_6#65	ERR434419	B2	BSAC Kallonen et al. 2017	2	131	CC131	England	52.3555	1.1743	Blood	ExPEC	2006
11657_6#66	ERR434420	B2	BSAC Kallonen et al. 2017	17	14		England	52.3555	1.1743	Blood	ExPEC	2006
11657_6#67	ERR434421	B2	BSAC Kallonen et al. 2017	2	131	CC131	England	52.3555	1.1743	Blood	ExPEC	2008
11657_6#68	ERR434422	A	BSAC Kallonen et al. 2017		10	CC10	England	52.3555	1.1743	Blood	ExPEC	2008
11657_6#69	ERR434423	D	BSAC Kallonen et al. 2017		38		England	52.3555	1.1743	Blood	ExPEC	2008
11657_6#70	ERR434424	A	BSAC Kallonen et al. 2017		409		England	52.3555	1.1743	Blood	ExPEC	2009
11657_6#71	ERR434425	B2	BSAC Kallonen et al. 2017	4	95	CC95	England	52.3555	1.1743	Blood	ExPEC	2009	14	K1 complete
11657_6#72	ERR434426	B2	BSAC Kallonen et al. 2017	2	131	CC131	England	52.3555	1.1743	Blood	ExPEC	2009
11657_6#73	ERR434427	B2	BSAC Kallonen et al. 2017	3	73		England	52.3555	1.1743	Blood	ExPEC	2009
11657_6#74	ERR434428	B2	BSAC Kallonen et al. 2017	13	12		England	52.3555	1.1743	Blood	ExPEC	2010
11657_6#75	ERR434429	F	BSAC Kallonen et al. 2017	33	415	CC59	England	52.3555	1.1743	Blood	ExPEC	2009	14	K1 complete
11657_6#76	ERR434430	B2	BSAC Kallonen et al. 2017	17	404		England	52.3555	1.1743	Blood	ExPEC	2010
11657_6#77	ERR434431	B2	BSAC Kallonen et al. 2017	13	12		England	52.3555	1.1743	Blood	ExPEC	2010
11657_6#78	ERR434432	B2	BSAC Kallonen et al. 2017	3	73		England	52.3555	1.1743	Blood	ExPEC	2010
11657_6#79	ERR434433	B2	BSAC Kallonen et al. 2017		73		England	52.3555	1.1743	Blood	ExPEC	2010
11657_6#80	ERR434434	B2	BSAC Kallonen et al. 2017	3	1618		England	52.3555	1.1743	Blood	ExPEC	2010
11657_6#81	ERR434435	B2	BSAC Kallonen et al. 2017	3	73		England	52.3555	1.1743	Blood	ExPEC	2010
11657_6#82	ERR434436	B2	BSAC Kallonen et al. 2017	4	95	CC95	England	52.3555	1.1743	Blood	ExPEC	2011	14	K1 complete
11657_6#83	ERR434437	A	BSAC Kallonen et al. 2017	576	1972		England	52.3555	1.1743	Blood	ExPEC	2010
11657_6#84	ERR434438	D	BSAC Kallonen et al. 2017	7	69		England	52.3555	1.1743	Blood	ExPEC	2011
11657_6#85	ERR434439	B2	BSAC Kallonen et al. 2017	4	95	CC95	England	52.3555	1.1743	Blood	ExPEC	2011	14	K1 complete
11657_6#86	ERR434440	B2	BSAC Kallonen et al. 2017	4	95	CC95	England	52.3555	1.1743	Blood	ExPEC	2011	14	K1 complete
11657_6#87	ERR434441	B2	BSAC Kallonen et al. 2017	3	73		England	52.3555	1.1743	Blood	ExPEC	2011
11657_6#88	ERR434442	D	BSAC Kallonen et al. 2017	7	69		England	52.3555	1.1743	Blood	ExPEC	2003
11657_6#89	ERR434443	D	BSAC Kallonen et al. 2017	19	393		England	52.3555	1.1743	Blood	ExPEC	2004
11657_6#90	ERR434444	A	BSAC Kallonen et al. 2017	53	10	CC10	England	52.3555	1.1743	Blood	ExPEC	2005	14	K1 complete
11657_6#91	ERR434445	B2	BSAC Kallonen et al. 2017	2	131	CC131	England	52.3555	1.1743	Blood	ExPEC	2008
11657_6#92	ERR434446	B2	BSAC Kallonen et al. 2017	29	144	CC144	England	52.3555	1.1743	Blood	ExPEC	2005	14	K1 complete
11657_6#93	ERR434447	F	BSAC Kallonen et al. 2017	33	59	CC59	England	52.3555	1.1743	Blood	ExPEC	2003	14	K1 complete
11657_6#94	ERR434448	B2	BSAC Kallonen et al. 2017	2	131	CC131	England	52.3555	1.1743	Blood	ExPEC	2005
11657_6#95	ERR434449	B2	BSAC Kallonen et al. 2017	4	95	CC95	England	52.3555	1.1743	Blood	ExPEC	2009	14	K1 complete
11657_6#96	ERR434450	B2	BSAC Kallonen et al. 2017	20	131		England	52.3555	1.1743	Blood	ExPEC	2010
11657_7#25	ERR434475	B2	BSAC Kallonen et al. 2017	3	73		England	52.3555	1.1743	Blood	ExPEC	2001
11657_7#26	ERR434476	B2	BSAC Kallonen et al. 2017	3	73		England	52.3555	1.1743	Blood	ExPEC	2001
11657_7#27	ERR434477	D	BSAC Kallonen et al. 2017	37	405		England	52.3555	1.1743	Blood	ExPEC	2001
11657_7#28	ERR434478	B2	BSAC Kallonen et al. 2017	4	95	CC95	England	52.3555	1.1743	Blood	ExPEC	2001	14	K1 complete
11657_7#29	ERR434479	B2	BSAC Kallonen et al. 2017	56	372		England	52.3555	1.1743	Blood	ExPEC	2001
11657_7#31	ERR434481	D	BSAC Kallonen et al. 2017		1670		England	52.3555	1.1743	Blood	ExPEC	2001
11657_7#32	ERR434482	B2	BSAC Kallonen et al. 2017	41	80	CC80	England	52.3555	1.1743	Blood	ExPEC	2001	14	K1 complete
11657_7#33	ERR434483	B2	BSAC Kallonen et al. 2017		73		England	52.3555	1.1743	Blood	ExPEC	2002
11657_7#34	ERR434484	A	BSAC Kallonen et al. 2017		5363		England	52.3555	1.1743	Blood	ExPEC	2002
11657_7#35	ERR434485	A	BSAC Kallonen et al. 2017		10	CC10	England	52.3555	1.1743	Blood	ExPEC	2003
11657_7#36	ERR434486	F	BSAC Kallonen et al. 2017	31	62	CC62	England	52.3555	1.1743	Blood	ExPEC	2003	14	K1 complete
11657_7#37	ERR434487	B2	BSAC Kallonen et al. 2017		12		England	52.3555	1.1743	Blood	ExPEC	2003
11657_7#38	ERR434488	B2	BSAC Kallonen et al. 2017		2567		England	52.3555	1.1743	Blood	ExPEC	2003
11657_7#39	ERR434489	D	BSAC Kallonen et al. 2017		69		England	52.3555	1.1743	Blood	ExPEC	2004
11657_7#40	ERR434490	B2	BSAC Kallonen et al. 2017	4	95	CC95	England	52.3555	1.1743	Blood	ExPEC	2004	14	K1 complete
11657_7#41	ERR434491	B1	BSAC Kallonen et al. 2017	376	539		England	52.3555	1.1743	Blood	ExPEC	2001
11657_7#42	ERR434492	B2	BSAC Kallonen et al. 2017	173	12		England	52.3555	1.1743	Blood	ExPEC	2004
11657_7#43	ERR434493	B2	BSAC Kallonen et al. 2017	29	144	CC144	England	52.3555	1.1743	Blood	ExPEC	2004	14	K1 complete
11657_7#44	ERR434494	B2	BSAC Kallonen et al. 2017	3	73		England	52.3555	1.1743	Blood	ExPEC	2004
11657_7#45	ERR434495	D	BSAC Kallonen et al. 2017	19	393		England	52.3555	1.1743	Blood	ExPEC	2003
11657_7#46	ERR434496	B1	BSAC Kallonen et al. 2017	54	58		England	52.3555	1.1743	Blood	ExPEC	2005
11657_7#47	ERR434497	B2	BSAC Kallonen et al. 2017	2	131	CC131	England	52.3555	1.1743	Blood	ExPEC	2005
11657_7#48	ERR434498	B2	BSAC Kallonen et al. 2017	3	73		England	52.3555	1.1743	Blood	ExPEC	2005
11657_7#49	ERR434499	B2	BSAC Kallonen et al. 2017	4	95	CC95	England	52.3555	1.1743	Blood	ExPEC	2005	14	K1 complete
11657_7#50	ERR434500	B2	BSAC Kallonen et al. 2017	4	95	CC95	England	52.3555	1.1743	Blood	ExPEC	2006	14	K1 complete
11657_7#51	ERR434501	B2	BSAC Kallonen et al. 2017		14		England	52.3555	1.1743	Blood	ExPEC	2006
11657_7#52	ERR434502	B2	BSAC Kallonen et al. 2017	2	131	CC131	England	52.3555	1.1743	Blood	ExPEC	2007
11657_7#53	ERR434503	B2	BSAC Kallonen et al. 2017	2	131	CC131	England	52.3555	1.1743	Blood	ExPEC	2007
11657_7#54	ERR434504	B2	BSAC Kallonen et al. 2017	2	131	CC131	England	52.3555	1.1743	Blood	ExPEC	2007
11657_7#55	ERR434505	B2	BSAC Kallonen et al. 2017	2	131	CC131	England	52.3555	1.1743	Blood	ExPEC	2009
11657_7#56	ERR434506	B2	BSAC Kallonen et al. 2017	2	131	CC131	England	52.3555	1.1743	Blood	ExPEC	2007
11657_7#57	ERR434507	B2	BSAC Kallonen et al. 2017	2	131	CC131	England	52.3555	1.1743	Blood	ExPEC	2007
11657_7#58	ERR434508	B2	BSAC Kallonen et al. 2017	2	131	CC131	England	52.3555	1.1743	Blood	ExPEC	2008
11657_7#59	ERR434509	B2	BSAC Kallonen et al. 2017	2	131	CC131	England	52.3555	1.1743	Blood	ExPEC	2008
11657_7#60	ERR434510	B2	BSAC Kallonen et al. 2017	3	73		England	52.3555	1.1743	Blood	ExPEC	2008
11657_7#61	ERR434511	B2	BSAC Kallonen et al. 2017	3	73		England	52.3555	1.1743	Blood	ExPEC	2007
11657_7#62	ERR434512	B2	BSAC Kallonen et al. 2017	4	95	CC95	England	52.3555	1.1743	Blood	ExPEC	2007	14	K1 complete
11657_7#63	ERR434513	C	BSAC Kallonen et al. 2017		88		England	52.3555	1.1743	Blood	ExPEC	2007
11657_7#64	ERR434514	D	BSAC Kallonen et al. 2017	7	69		England	52.3555	1.1743	Blood	ExPEC	2006
11657_7#65	ERR434515	C	BSAC Kallonen et al. 2017		367		England	52.3555	1.1743	Blood	ExPEC	2006
11657_7#66	ERR434516	B2	BSAC Kallonen et al. 2017	2	131	CC131	England	52.3555	1.1743	Blood	ExPEC	2006
11657_7#67	ERR434517	B2	BSAC Kallonen et al. 2017	3	73		England	52.3555	1.1743	Blood	ExPEC	2008
11657_7#68	ERR434518	B2	BSAC Kallonen et al. 2017	4	95	CC95	England	52.3555	1.1743	Blood	ExPEC	2008	14	K1 complete
11657_7#69	ERR434519	B2	BSAC Kallonen et al. 2017	3	73		England	52.3555	1.1743	Blood	ExPEC	2008
11657_7#70	ERR434520	B2	BSAC Kallonen et al. 2017	2	131	CC131	England	52.3555	1.1743	Blood	ExPEC	2006
11657_7#71	ERR434521	B2	BSAC Kallonen et al. 2017	3	73		England	52.3555	1.1743	Blood	ExPEC	2008
11657_7#72	ERR434522	B2	BSAC Kallonen et al. 2017	13	5604		England	52.3555	1.1743	Blood	ExPEC	2009
11657_7#73	ERR434523	B2	BSAC Kallonen et al. 2017	2	131	CC131	England	52.3555	1.1743	Blood	ExPEC	2009
11657_7#74	ERR434524	B2	BSAC Kallonen et al. 2017	3	73		England	52.3555	1.1743	Blood	ExPEC	2008
11657_7#75	ERR434525	D	BSAC Kallonen et al. 2017	19	393		England	52.3555	1.1743	Blood	ExPEC	2008
11657_7#76	ERR434526	B2	BSAC Kallonen et al. 2017	3	73		England	52.3555	1.1743	Blood	ExPEC	2007
11657_7#77	ERR434527	B2	BSAC Kallonen et al. 2017	2	131	CC131	England	52.3555	1.1743	Blood	ExPEC	2009
11657_7#78	ERR434528	B2	BSAC Kallonen et al. 2017	2	131	CC131	England	52.3555	1.1743	Blood	ExPEC	2008
11657_7#79	ERR434529	B2	BSAC Kallonen et al. 2017	520	352		England	52.3555	1.1743	Blood	ExPEC	2008
11657_7#80	ERR434530	B2	BSAC Kallonen et al. 2017	11	127		England	52.3555	1.1743	Blood	ExPEC	2009
11657_7#81	ERR434531	D	BSAC Kallonen et al. 2017	46	405		England	52.3555	1.1743	Blood	ExPEC	2009
11657_7#82	ERR434532	B2	BSAC Kallonen et al. 2017	41	80	CC80	England	52.3555	1.1743	Blood	ExPEC	2009	14	K1 complete
11657_7#83	ERR434533	B2	BSAC Kallonen et al. 2017	13	12		England	52.3555	1.1743	Blood	ExPEC	2009
11657_7#84	ERR434534	B2	BSAC Kallonen et al. 2017	173	12		England	52.3555	1.1743	Blood	ExPEC	2010
11657_7#85	ERR434535	B1	BSAC Kallonen et al. 2017	116	453		England	52.3555	1.1743	Blood	ExPEC	2010
11657_7#86	ERR434536	B2	BSAC Kallonen et al. 2017	4	5661	CC95	England	52.3555	1.1743	Blood	ExPEC	2010	14	K1 complete
11657_7#87	ERR434537	C	BSAC Kallonen et al. 2017	80	88		England	52.3555	1.1743	Blood	ExPEC	2010
11657_7#88	ERR434538	B2	BSAC Kallonen et al. 2017	4	95	CC95	England	52.3555	1.1743	Blood	ExPEC	2011	14	K1 complete
11657_7#89	ERR434539	B2	BSAC Kallonen et al. 2017	2	131	CC131	England	52.3555	1.1743	Blood	ExPEC	2005
11657_7#90	ERR434540	B2	BSAC Kallonen et al. 2017	4	95	CC95	England	52.3555	1.1743	Blood	ExPEC	2011	14	K1 complete
11657_7#91	ERR434541	B1	BSAC Kallonen et al. 2017	765	2307		England	52.3555	1.1743	Blood	ExPEC	2009
11657_7#92	ERR434542	D	BSAC Kallonen et al. 2017		973		England	52.3555	1.1743	Blood	ExPEC	2011
11657_7#93	ERR434543	B2	BSAC Kallonen et al. 2017	410	12		England	52.3555	1.1743	Blood	ExPEC	2008
11657_7#94	ERR434544	A	BSAC Kallonen et al. 2017	766	2253		England	52.3555	1.1743	Blood	ExPEC	2009
11657_7#95	ERR434545	B2	BSAC Kallonen et al. 2017	2	131	CC131	England	52.3555	1.1743	Blood	ExPEC	2009
11657_7#96	ERR434546	B2	BSAC Kallonen et al. 2017	3	73		England	52.3555	1.1743	Blood	ExPEC	2009
11658_3#19	ERR434565	B2	BSAC Kallonen et al. 2017	29	5346	CC144	England	52.3555	1.1743	Blood	ExPEC	2001	14	K1 complete
11658_3#20	ERR434566	B2	BSAC Kallonen et al. 2017	4	95	CC95	England	52.3555	1.1743	Blood	ExPEC	2001	14	K1 complete
11658_3#21	ERR434567	B2	BSAC Kallonen et al. 2017	17	14		England	52.3555	1.1743	Blood	ExPEC	2001
11658_3#22	ERR434568	A	BSAC Kallonen et al. 2017	92	10	CC10	England	52.3555	1.1743	Blood	ExPEC	2001
11658_3#23	ERR434569	B2	BSAC Kallonen et al. 2017	108	91		England	52.3555	1.1743	Blood	ExPEC	2001
11658_3#24	ERR434570	C	BSAC Kallonen et al. 2017		410		England	52.3555	1.1743	Blood	ExPEC	2001
11658_3#25	ERR434571	G	BSAC Kallonen et al. 2017	79	117		England	52.3555	1.1743	Blood	ExPEC	2002
11658_3#26	ERR434572	B2	BSAC Kallonen et al. 2017	3	73		England	52.3555	1.1743	Blood	ExPEC	2002
11658_3#27	ERR434573	B2	BSAC Kallonen et al. 2017		73		England	52.3555	1.1743	Blood	ExPEC	2002
11658_3#28	ERR434574	D	BSAC Kallonen et al. 2017		38		England	52.3555	1.1743	Blood	ExPEC	2002
11658_3#29	ERR434575	B2	BSAC Kallonen et al. 2017	3	73		England	52.3555	1.1743	Blood	ExPEC	2003
11658_3#30	ERR434576	B2	BSAC Kallonen et al. 2017	4	95	CC95	England	52.3555	1.1743	Blood	ExPEC	2003	14	K1 complete
11658_3#31	ERR434577	B2	BSAC Kallonen et al. 2017	257	131	CC131	England	52.3555	1.1743	Blood	ExPEC	2003
11658_3#32	ERR434578	B2	BSAC Kallonen et al. 2017	3	73		England	52.3555	1.1743	Blood	ExPEC	2004
11658_3#33	ERR434579	B2	BSAC Kallonen et al. 2017	1168	1946		England	52.3555	1.1743	Blood	ExPEC	2004
11658_3#34	ERR434580	B2	BSAC Kallonen et al. 2017	4	95	CC95	England	52.3555	1.1743	Blood	ExPEC	2005	14	K1 complete
11658_3#35	ERR434581	B2	BSAC Kallonen et al. 2017	3	73		England	52.3555	1.1743	Blood	ExPEC	2005
11658_3#36	ERR434582	B2	BSAC Kallonen et al. 2017	2	131	CC131	England	52.3555	1.1743	Blood	ExPEC	2005
11658_3#37	ERR434583	B2	BSAC Kallonen et al. 2017	13	12		England	52.3555	1.1743	Blood	ExPEC	2005
11658_3#38	ERR434584	B2	BSAC Kallonen et al. 2017	2	131	CC131	England	52.3555	1.1743	Blood	ExPEC	2005
11658_3#39	ERR434585	B2	BSAC Kallonen et al. 2017	3	73		England	52.3555	1.1743	Blood	ExPEC	2005
11658_3#40	ERR434586	B2	BSAC Kallonen et al. 2017	11	127		England	52.3555	1.1743	Blood	ExPEC	2006
11658_3#41	ERR434587	B2	BSAC Kallonen et al. 2017	2	131	CC131	England	52.3555	1.1743	Blood	ExPEC	2007
11658_3#42	ERR434588	B2	BSAC Kallonen et al. 2017	2	131	CC131	England	52.3555	1.1743	Blood	ExPEC	2007
11658_3#43	ERR434589	B2	BSAC Kallonen et al. 2017	4	95	CC95	England	52.3555	1.1743	Blood	ExPEC	2007	14	K1 complete
11658_3#44	ERR434590	B2	BSAC Kallonen et al. 2017	25	141	CC141	England	52.3555	1.1743	Blood	ExPEC	2008	14	K1 complete
11658_3#45	ERR434591	A	BSAC Kallonen et al. 2017	184	540		England	52.3555	1.1743	Blood	ExPEC	2009
11658_3#46	ERR434592	B2	BSAC Kallonen et al. 2017	3	73		England	52.3555	1.1743	Blood	ExPEC	2006
11658_3#47	ERR434593	B2	BSAC Kallonen et al. 2017	3	73		England	52.3555	1.1743	Blood	ExPEC	2006
11658_3#48	ERR434594	B2	BSAC Kallonen et al. 2017	814	1459		England	52.3555	1.1743	Blood	ExPEC	2006
11658_3#49	ERR434595	D	BSAC Kallonen et al. 2017	7	69		England	52.3555	1.1743	Blood	ExPEC	2006
11658_3#50	ERR434596	B1	BSAC Kallonen et al. 2017	1128	641		England	52.3555	1.1743	Blood	ExPEC	2006
11658_3#51	ERR434597	B2	BSAC Kallonen et al. 2017	41	80	CC80	England	52.3555	1.1743	Blood	ExPEC	2006	14	K1 complete
11658_3#52	ERR434598	B2	BSAC Kallonen et al. 2017	4	416	CC95	England	52.3555	1.1743	Blood	ExPEC	2006	14	K1 complete
11658_3#53	ERR434599	B2	BSAC Kallonen et al. 2017	1129	12		England	52.3555	1.1743	Blood	ExPEC	2006
11658_3#54	ERR434600	B2	BSAC Kallonen et al. 2017	13	12		England	52.3555	1.1743	Blood	ExPEC	2007
11658_3#55	ERR434601	B2	BSAC Kallonen et al. 2017	2	131	CC131	England	52.3555	1.1743	Blood	ExPEC	2007
11658_3#56	ERR434602	B2	BSAC Kallonen et al. 2017	2	131	CC131	England	52.3555	1.1743	Blood	ExPEC	2007
11658_3#57	ERR434603	B2	BSAC Kallonen et al. 2017	3	73		England	52.3555	1.1743	Blood	ExPEC	2006
11658_3#58	ERR434604	D	BSAC Kallonen et al. 2017	19	393		England	52.3555	1.1743	Blood	ExPEC	2009
11658_3#59	ERR434605	A	BSAC Kallonen et al. 2017	775	93		England	52.3555	1.1743	Blood	ExPEC	2008
11658_3#60	ERR434606	B2	BSAC Kallonen et al. 2017	67	569		England	52.3555	1.1743	Blood	ExPEC	2008	14	K1 complete
11658_3#61	ERR434607	B2	BSAC Kallonen et al. 2017	25	141	CC141	England	52.3555	1.1743	Blood	ExPEC	2008
11658_3#62	ERR434608	B2	BSAC Kallonen et al. 2017	13	12		England	52.3555	1.1743	Blood	ExPEC	2008
11658_3#64	ERR434610	B2	BSAC Kallonen et al. 2017	3	73		England	52.3555	1.1743	Blood	ExPEC	2008
11658_3#65	ERR434611	D	BSAC Kallonen et al. 2017	19	393		England	52.3555	1.1743	Blood	ExPEC	2006
11658_3#66	ERR434612	B2	BSAC Kallonen et al. 2017	3	73		England	52.3555	1.1743	Blood	ExPEC	2009
11658_3#67	ERR434613	B2	BSAC Kallonen et al. 2017	3	73		England	52.3555	1.1743	Blood	ExPEC	2009
11658_3#68	ERR434614	D	BSAC Kallonen et al. 2017	7	69		England	52.3555	1.1743	Blood	ExPEC	2009
11658_3#69	ERR434615	D	BSAC Kallonen et al. 2017	307	394		England	52.3555	1.1743	Blood	ExPEC	2009
11658_3#70	ERR434616	B2	BSAC Kallonen et al. 2017	257	131	CC131	England	52.3555	1.1743	Blood	ExPEC	2010
11658_3#71	ERR434617	B2	BSAC Kallonen et al. 2017	3	73		England	52.3555	1.1743	Blood	ExPEC	2010
11658_3#72	ERR434618	D	BSAC Kallonen et al. 2017	7	69		England	52.3555	1.1743	Blood	ExPEC	2010
11658_3#73	ERR434619	B2	BSAC Kallonen et al. 2017	100	537		England	52.3555	1.1743	Blood	ExPEC	2010
11658_3#74	ERR434620	B2	BSAC Kallonen et al. 2017	2	131	CC131	England	52.3555	1.1743	Blood	ExPEC	2010
11658_3#75	ERR434621	B2	BSAC Kallonen et al. 2017	3	73		England	52.3555	1.1743	Blood	ExPEC	2010
11658_3#76	ERR434622	B2	BSAC Kallonen et al. 2017	17	14		England	52.3555	1.1743	Blood	ExPEC	2010
11658_3#77	ERR434623	B2	BSAC Kallonen et al. 2017	1151	3290		England	52.3555	1.1743	Blood	ExPEC	2010
11658_3#78	ERR434624	D	BSAC Kallonen et al. 2017	63	38		England	52.3555	1.1743	Blood	ExPEC	2011
11658_3#79	ERR434625	B2	BSAC Kallonen et al. 2017	3	73		England	52.3555	1.1743	Blood	ExPEC	2011
11658_3#80	ERR434626	B2	BSAC Kallonen et al. 2017	13	12		England	52.3555	1.1743	Blood	ExPEC	2011
11658_3#81	ERR434627	B2	BSAC Kallonen et al. 2017	3	73		England	52.3555	1.1743	Blood	ExPEC	2011
11658_3#82	ERR434628	B2	BSAC Kallonen et al. 2017	3	73		England	52.3555	1.1743	Blood	ExPEC	2011
11658_3#83	ERR434629	B2	BSAC Kallonen et al. 2017	3	73		England	52.3555	1.1743	Blood	ExPEC	2011
11658_3#84	ERR434630	A	BSAC Kallonen et al. 2017	764	10	CC10	England	52.3555	1.1743	Blood	ExPEC	2011
11658_3#85	ERR434631	B2	BSAC Kallonen et al. 2017	3	73		England	52.3555	1.1743	Blood	ExPEC	2010
11658_3#87	ERR434633	D	BSAC Kallonen et al. 2017	7	69		England	52.3555	1.1743	Blood	ExPEC	2005
11658_3#88	ERR434634	B2	BSAC Kallonen et al. 2017	115	428		England	52.3555	1.1743	Blood	ExPEC	2009	14	K1 complete
11658_3#89	ERR434635	D	BSAC Kallonen et al. 2017	307	394		England	52.3555	1.1743	Blood	ExPEC	2008
11658_3#92	ERR434638	B2	BSAC Kallonen et al. 2017	29	144	CC144	England	52.3555	1.1743	Blood	ExPEC	2008	14	K1 complete
11658_3#93	ERR434639	B2	BSAC Kallonen et al. 2017	3	73		England	52.3555	1.1743	Blood	ExPEC	2011
11658_3#94	ERR434640	B2	BSAC Kallonen et al. 2017	2	131	CC131	England	52.3555	1.1743	Blood	ExPEC	2011
11658_3#95	ERR434641	B2	BSAC Kallonen et al. 2017	3	73		England	52.3555	1.1743	Blood	ExPEC	2007
11658_3#96	ERR434642	B2	BSAC Kallonen et al. 2017	4	95	CC95	England	52.3555	1.1743	Blood	ExPEC	2009	14	K1 complete
11658_4#26	ERR434668	B1	BSAC Kallonen et al. 2017	364	155		England	52.3555	1.1743	Blood	ExPEC	2001
11658_4#27	ERR434669	A	BSAC Kallonen et al. 2017		10	CC10	England	52.3555	1.1743	Blood	ExPEC	2001
11658_4#29	ERR434671	B2	BSAC Kallonen et al. 2017	3	73		England	52.3555	1.1743	Blood	ExPEC	2001
11658_4#30	ERR434672	D	BSAC Kallonen et al. 2017	19	393		England	52.3555	1.1743	Blood	ExPEC	2001
11658_4#31	ERR434673	B2	BSAC Kallonen et al. 2017	3	73		England	52.3555	1.1743	Blood	ExPEC	2001
11658_4#32	ERR434674	B2	BSAC Kallonen et al. 2017	17	404		England	52.3555	1.1743	Blood	ExPEC	2001
11658_4#33	ERR434675	B1	BSAC Kallonen et al. 2017	54	767		England	52.3555	1.1743	Blood	ExPEC	2001
11658_4#34	ERR434676	B2	BSAC Kallonen et al. 2017	4	95	CC95	England	52.3555	1.1743	Blood	ExPEC	2002	14	K1 complete
11658_4#35	ERR434677	D	BSAC Kallonen et al. 2017	19	393		England	52.3555	1.1743	Blood	ExPEC	2002
11658_4#36	ERR434678	B2	BSAC Kallonen et al. 2017	3	73		England	52.3555	1.1743	Blood	ExPEC	2002
11658_4#37	ERR434679	B2	BSAC Kallonen et al. 2017	4	95	CC95	England	52.3555	1.1743	Blood	ExPEC	2002	14	K1 complete
11658_4#38	ERR434680	B2	BSAC Kallonen et al. 2017	11	127		England	52.3555	1.1743	Blood	ExPEC	2002
11658_4#39	ERR434681	B2	BSAC Kallonen et al. 2017	17	14		England	52.3555	1.1743	Blood	ExPEC	2002
11658_4#40	ERR434682	B2	BSAC Kallonen et al. 2017		73		England	52.3555	1.1743	Blood	ExPEC	2002
11658_4#41	ERR434683	B2	BSAC Kallonen et al. 2017		73		England	52.3555	1.1743	Blood	ExPEC	2003
11658_4#42	ERR434684	C	BSAC Kallonen et al. 2017		5440		England	52.3555	1.1743	Blood	ExPEC	2003
11658_4#43	ERR434685	B2	BSAC Kallonen et al. 2017	2	131	CC131	England	52.3555	1.1743	Blood	ExPEC	2003
11658_4#44	ERR434686	B2	BSAC Kallonen et al. 2017	4	95	CC95	England	52.3555	1.1743	Blood	ExPEC	2003	14	K1 complete
11658_4#45	ERR434687	B2	BSAC Kallonen et al. 2017		73		England	52.3555	1.1743	Blood	ExPEC	2004
11658_4#46	ERR434688	D	BSAC Kallonen et al. 2017		393		England	52.3555	1.1743	Blood	ExPEC	2004
11658_4#47	ERR434689	A	BSAC Kallonen et al. 2017		48		England	52.3555	1.1743	Blood	ExPEC	2005
11658_4#48	ERR434690	B2	BSAC Kallonen et al. 2017	2	131	CC131	England	52.3555	1.1743	Blood	ExPEC	2004
11658_4#49	ERR434691	B2	BSAC Kallonen et al. 2017	4	421	CC95	England	52.3555	1.1743	Blood	ExPEC	2004	14	K1 complete
11658_4#50	ERR434692	B2	BSAC Kallonen et al. 2017	3	73		England	52.3555	1.1743	Blood	ExPEC	2004
11658_4#51	ERR434693	B2	BSAC Kallonen et al. 2017	25	141	CC141	England	52.3555	1.1743	Blood	ExPEC	2004	14	K1 complete
11658_4#52	ERR434694	D	BSAC Kallonen et al. 2017	119	38		England	52.3555	1.1743	Blood	ExPEC	2004
11658_4#53	ERR434695	B2	BSAC Kallonen et al. 2017	3	73		England	52.3555	1.1743	Blood	ExPEC	2005
11658_4#54	ERR434696	B2	BSAC Kallonen et al. 2017	3	73		England	52.3555	1.1743	Blood	ExPEC	2005
11658_4#55	ERR434697	B2	BSAC Kallonen et al. 2017	84	538		England	52.3555	1.1743	Blood	ExPEC	2005	14	K1 complete
11658_4#56	ERR434698	B1	BSAC Kallonen et al. 2017		295		England	52.3555	1.1743	Blood	ExPEC	2005
11658_4#57	ERR434699	B2	BSAC Kallonen et al. 2017	2	131	CC131	England	52.3555	1.1743	Blood	ExPEC	2005	14	K1 complete
11658_4#58	ERR434700	B2	BSAC Kallonen et al. 2017	4	95	CC95	England	52.3555	1.1743	Blood	ExPEC	2005	14	K1 complete
11658_4#59	ERR434701	B2	BSAC Kallonen et al. 2017	3	73		England	52.3555	1.1743	Blood	ExPEC	2005
11658_4#60	ERR434702	B2	BSAC Kallonen et al. 2017	2	131	CC131	England	52.3555	1.1743	Blood	ExPEC	2005
11658_4#61	ERR434703	B2	BSAC Kallonen et al. 2017	2	131	CC131	England	52.3555	1.1743	Blood	ExPEC	2006
11658_4#62	ERR434704	B2	BSAC Kallonen et al. 2017	4	416	CC95	England	52.3555	1.1743	Blood	ExPEC	2007	14	K1 complete
11658_4#63	ERR434705	D	BSAC Kallonen et al. 2017	46	405		England	52.3555	1.1743	Blood	ExPEC	2007
11658_4#64	ERR434706	B2	BSAC Kallonen et al. 2017	4	95	CC95	England	52.3555	1.1743	Blood	ExPEC	2008	14	K1 complete
11658_4#65	ERR434707	B2	BSAC Kallonen et al. 2017	2	131	CC131	England	52.3555	1.1743	Blood	ExPEC	2006
11658_4#66	ERR434708	B2	BSAC Kallonen et al. 2017	2	131	CC131	England	52.3555	1.1743	Blood	ExPEC	2006
11658_4#67	ERR434709	D	BSAC Kallonen et al. 2017	37	964		England	52.3555	1.1743	Blood	ExPEC	2006
11658_4#68	ERR434710	F	BSAC Kallonen et al. 2017	563	648		England	52.3555	1.1743	Blood	ExPEC	2006
11658_4#69	ERR434711	B2	BSAC Kallonen et al. 2017	4	95	CC95	England	52.3555	1.1743	Blood	ExPEC	2007	14	K1 complete
11658_4#70	ERR434712	D	BSAC Kallonen et al. 2017	7	69		England	52.3555	1.1743	Blood	ExPEC	2008
11658_4#71	ERR434713	C	BSAC Kallonen et al. 2017	319	88		England	52.3555	1.1743	Blood	ExPEC	2008
11658_4#72	ERR434714	D	BSAC Kallonen et al. 2017	444	973		England	52.3555	1.1743	Blood	ExPEC	2008
11658_4#73	ERR434715	F	BSAC Kallonen et al. 2017	31	62	CC62	England	52.3555	1.1743	Blood	ExPEC	2008	14	K1 complete
11658_4#74	ERR434716	B2	BSAC Kallonen et al. 2017	2	131	CC131	England	52.3555	1.1743	Blood	ExPEC	2009
11658_4#75	ERR434717	B2	BSAC Kallonen et al. 2017	29	144	CC144	England	52.3555	1.1743	Blood	ExPEC	2009	14	K1 complete
11658_4#76	ERR434718	A	BSAC Kallonen et al. 2017	184	540		England	52.3555	1.1743	Blood	ExPEC	2008
11658_4#77	ERR434719	B2	BSAC Kallonen et al. 2017	2	131	CC131	England	52.3555	1.1743	Blood	ExPEC	2008
11658_4#78	ERR434720	A	BSAC Kallonen et al. 2017	53	10	CC10	England	52.3555	1.1743	Blood	ExPEC	2009
11658_4#79	ERR434721	B2	BSAC Kallonen et al. 2017	3	73		England	52.3555	1.1743	Blood	ExPEC	2009
11658_4#80	ERR434722	B2	BSAC Kallonen et al. 2017	2	131	CC131	England	52.3555	1.1743	Blood	ExPEC	2009
11658_4#81	ERR434723	B2	BSAC Kallonen et al. 2017	2	131	CC131	England	52.3555	1.1743	Blood	ExPEC	2009
11658_4#82	ERR434724	B2	BSAC Kallonen et al. 2017	13	12		England	52.3555	1.1743	Blood	ExPEC	2010
11658_4#83	ERR434725	B2	BSAC Kallonen et al. 2017	29	144	CC144	England	52.3555	1.1743	Blood	ExPEC	2010	14	K1 complete
11658_4#84	ERR434726	B2	BSAC Kallonen et al. 2017	25	141	CC141	England	52.3555	1.1743	Blood	ExPEC	2010	14	K1 complete
11658_4#85	ERR434727	B2	BSAC Kallonen et al. 2017	2	131	CC131	England	52.3555	1.1743	Blood	ExPEC	2010
11658_4#86	ERR434728	F	BSAC Kallonen et al. 2017	33	59	CC59	England	52.3555	1.1743	Blood	ExPEC	2010	14	K1 complete
11658_4#87	ERR434729	D	BSAC Kallonen et al. 2017	770	2914		England	52.3555	1.1743	Blood	ExPEC	2010
11658_4#88	ERR434730	G	BSAC Kallonen et al. 2017	79	117		England	52.3555	1.1743	Blood	ExPEC	2010
11658_4#89	ERR434731	B2	BSAC Kallonen et al. 2017	47	357		England	52.3555	1.1743	Blood	ExPEC	2009	14	K1_neuC_unclustered
11658_4#90	ERR434732	B2	BSAC Kallonen et al. 2017	3	73		England	52.3555	1.1743	Blood	ExPEC	2011
11658_4#91	ERR434733	B2	BSAC Kallonen et al. 2017	4	95	CC95	England	52.3555	1.1743	Blood	ExPEC	2011	14	K1 complete
11658_4#92	ERR434734	D	BSAC Kallonen et al. 2017	19	1394		England	52.3555	1.1743	Blood	ExPEC	2010
11658_4#93	ERR434735	A	BSAC Kallonen et al. 2017	1081	450		England	52.3555	1.1743	Blood	ExPEC	2011
11658_4#94	ERR434736	F	BSAC Kallonen et al. 2017	31	62	CC62	England	52.3555	1.1743	Blood	ExPEC	2004	14	K1 complete
11658_4#95	ERR434737	B2	BSAC Kallonen et al. 2017	3	73		England	52.3555	1.1743	Blood	ExPEC	2011
11658_4#96	ERR434738	B2	BSAC Kallonen et al. 2017	3	73		England	52.3555	1.1743	Blood	ExPEC	2005
11658_5#58	ERR434796	B2	BSAC Kallonen et al. 2017	47	357		England	52.3555	1.1743	Blood	ExPEC	2001	14	K1 complete
11658_5#59	ERR434797	B2	BSAC Kallonen et al. 2017	29	144	CC144	England	52.3555	1.1743	Blood	ExPEC	2001	14	K1 complete
11658_5#60	ERR434798	B2	BSAC Kallonen et al. 2017	11	5417		England	52.3555	1.1743	Blood	ExPEC	2001
11658_5#61	ERR434799	B2	BSAC Kallonen et al. 2017	4	1531	CC95	England	52.3555	1.1743	Blood	ExPEC	2001	14	K1 complete
11658_5#62	ERR434800	B2	BSAC Kallonen et al. 2017	13	12		England	52.3555	1.1743	Blood	ExPEC	2002
11658_5#63	ERR434801	B1	BSAC Kallonen et al. 2017	558	711		England	52.3555	1.1743	Blood	ExPEC	2002
11658_5#64	ERR434802	A	BSAC Kallonen et al. 2017	559	399		England	52.3555	1.1743	Blood	ExPEC	2002
11658_5#65	ERR434803	B2	BSAC Kallonen et al. 2017	56	372		England	52.3555	1.1743	Blood	ExPEC	2002
11658_5#66	ERR434804	B2	BSAC Kallonen et al. 2017	2	131	CC131	England	52.3555	1.1743	Blood	ExPEC	2003
11658_5#67	ERR434805	B2	BSAC Kallonen et al. 2017	13	12		England	52.3555	1.1743	Blood	ExPEC	2003
11658_5#68	ERR434806	B2	BSAC Kallonen et al. 2017	3	73		England	52.3555	1.1743	Blood	ExPEC	2004
11658_5#69	ERR434807	B2	BSAC Kallonen et al. 2017	11	127		England	52.3555	1.1743	Blood	ExPEC	2004
11658_5#70	ERR434808	B2	BSAC Kallonen et al. 2017	41	5609	CC80	England	52.3555	1.1743	Blood	ExPEC	2004	14	K1 complete
11658_5#71	ERR434809	B2	BSAC Kallonen et al. 2017	100	537		England	52.3555	1.1743	Blood	ExPEC	2004
11658_5#72	ERR434810	B2	BSAC Kallonen et al. 2017	4	95	CC95	England	52.3555	1.1743	Blood	ExPEC	2004	14	K1 complete
11658_5#73	ERR434811	B2	BSAC Kallonen et al. 2017	3	73		England	52.3555	1.1743	Blood	ExPEC	2004
11658_5#74	ERR434812	B2	BSAC Kallonen et al. 2017	13	12		England	52.3555	1.1743	Blood	ExPEC	2004
11658_5#75	ERR434813	B2	BSAC Kallonen et al. 2017	4	95	CC95	England	52.3555	1.1743	Blood	ExPEC	2004	14	K1 complete
11658_5#76	ERR434814	B2	BSAC Kallonen et al. 2017	3	73		England	52.3555	1.1743	Blood	ExPEC	2002
11658_5#77	ERR434815	D	BSAC Kallonen et al. 2017	19	393		England	52.3555	1.1743	Blood	ExPEC	2002
11658_5#78	ERR434816	D	BSAC Kallonen et al. 2017	63	38		England	52.3555	1.1743	Blood	ExPEC	2003
11658_5#79	ERR434817	B2	BSAC Kallonen et al. 2017	3	73		England	52.3555	1.1743	Blood	ExPEC	2003
11658_5#80	ERR434818	D	BSAC Kallonen et al. 2017	7	69		England	52.3555	1.1743	Blood	ExPEC	2003
11658_5#81	ERR434819	B2	BSAC Kallonen et al. 2017	29	144	CC144	England	52.3555	1.1743	Blood	ExPEC	2002	14	K1 complete
11658_5#82	ERR434820	B2	BSAC Kallonen et al. 2017	3	73		England	52.3555	1.1743	Blood	ExPEC	2005
11658_5#83	ERR434821	B2	BSAC Kallonen et al. 2017	13	12		England	52.3555	1.1743	Blood	ExPEC	2004
11658_5#84	ERR434822	B2	BSAC Kallonen et al. 2017	4	421	CC95	England	52.3555	1.1743	Blood	ExPEC	2004	14	K1 complete
11658_5#85	ERR434823	B2	BSAC Kallonen et al. 2017	4	95	CC95	England	52.3555	1.1743	Blood	ExPEC	2004	14	K1_kpsM_truncated
11658_5#86	ERR434824	C	BSAC Kallonen et al. 2017		23		England	52.3555	1.1743	Blood	ExPEC	2004
11658_5#87	ERR434825	B2	BSAC Kallonen et al. 2017	2	131	CC131	England	52.3555	1.1743	Blood	ExPEC	2005
11658_5#88	ERR434826	B2	BSAC Kallonen et al. 2017	17	14		England	52.3555	1.1743	Blood	ExPEC	2005
11658_5#89	ERR434827	B2	BSAC Kallonen et al. 2017	4	95	CC95	England	52.3555	1.1743	Blood	ExPEC	2005	14	K1 complete
11658_5#90	ERR434828	B2	BSAC Kallonen et al. 2017	4	95	CC95	England	52.3555	1.1743	Blood	ExPEC	2005	14	K1 complete
11658_5#91	ERR434829	B2	BSAC Kallonen et al. 2017	4	95	CC95	England	52.3555	1.1743	Blood	ExPEC	2008	14	K1 complete
11658_5#92	ERR434830	D	BSAC Kallonen et al. 2017		405		England	52.3555	1.1743	Blood	ExPEC	2009
11658_5#93	ERR434831	D	BSAC Kallonen et al. 2017		2020		England	52.3555	1.1743	Blood	ExPEC	2009
11658_5#94	ERR434832	D	BSAC Kallonen et al. 2017		69		England	52.3555	1.1743	Blood	ExPEC	2009
11658_5#95	ERR434833	B2	BSAC Kallonen et al. 2017	25	141	CC141	England	52.3555	1.1743	Blood	ExPEC	2010	14	K1 complete
11658_5#96	ERR434834	B2	BSAC Kallonen et al. 2017		12		England	52.3555	1.1743	Blood	ExPEC	2011
11658_6#58	ERR434892	B1	BSAC Kallonen et al. 2017	154	345		England	52.3555	1.1743	Blood	ExPEC	2001
11658_6#59	ERR434893	B2	BSAC Kallonen et al. 2017	13	12		England	52.3555	1.1743	Blood	ExPEC	2001
11658_6#60	ERR434894	B2	BSAC Kallonen et al. 2017	13	12		England	52.3555	1.1743	Blood	ExPEC	2001
11658_6#61	ERR434895	D	BSAC Kallonen et al. 2017	19	393		England	52.3555	1.1743	Blood	ExPEC	2002
11658_6#62	ERR434896	B2	BSAC Kallonen et al. 2017	3	73		England	52.3555	1.1743	Blood	ExPEC	2002
11658_6#63	ERR434897	B2	BSAC Kallonen et al. 2017	2	5630	CC131	England	52.3555	1.1743	Blood	ExPEC	2002
11658_6#64	ERR434898	B2	BSAC Kallonen et al. 2017	2	131	CC131	England	52.3555	1.1743	Blood	ExPEC	2003
11658_6#65	ERR434899	B2	BSAC Kallonen et al. 2017	3	73		England	52.3555	1.1743	Blood	ExPEC	2003
11658_6#66	ERR434900	B2	BSAC Kallonen et al. 2017	41	80	CC80	England	52.3555	1.1743	Blood	ExPEC	2004	14	K1 complete
11658_6#67	ERR434901	B2	BSAC Kallonen et al. 2017	4	95	CC95	England	52.3555	1.1743	Blood	ExPEC	2004	14	K1 complete
11658_6#68	ERR434902	B2	BSAC Kallonen et al. 2017	100	537		England	52.3555	1.1743	Blood	ExPEC	2004
11658_6#69	ERR434903	B2	BSAC Kallonen et al. 2017	13	961		England	52.3555	1.1743	Blood	ExPEC	2004
11658_6#70	ERR434904	D	BSAC Kallonen et al. 2017	19	393		England	52.3555	1.1743	Blood	ExPEC	2004
11658_6#71	ERR434905	B2	BSAC Kallonen et al. 2017	13	12		England	52.3555	1.1743	Blood	ExPEC	2002
11658_6#72	ERR434906	B2	BSAC Kallonen et al. 2017		428		England	52.3555	1.1743	Blood	ExPEC	2002	14	K1 complete
11658_6#73	ERR434907	B2	BSAC Kallonen et al. 2017	2	131	CC131	England	52.3555	1.1743	Blood	ExPEC	2005
11658_6#74	ERR434908	B2	BSAC Kallonen et al. 2017	3	73		England	52.3555	1.1743	Blood	ExPEC	2005
11658_6#75	ERR434909	F	BSAC Kallonen et al. 2017	33	2617	CC59	England	52.3555	1.1743	Blood	ExPEC	2005
11658_6#76	ERR434910	C	BSAC Kallonen et al. 2017	896	974		England	52.3555	1.1743	Blood	ExPEC	2005
11658_6#77	ERR434911	B2	BSAC Kallonen et al. 2017	166	567		England	52.3555	1.1743	Blood	ExPEC	2004	14	K1 complete
11658_6#78	ERR434912	D	BSAC Kallonen et al. 2017	19	393		England	52.3555	1.1743	Blood	ExPEC	2004
11658_6#79	ERR434913	B2	BSAC Kallonen et al. 2017	299	706		England	52.3555	1.1743	Blood	ExPEC	2004
11658_6#80	ERR434914	B2	BSAC Kallonen et al. 2017	4	95	CC95	England	52.3555	1.1743	Blood	ExPEC	2004	14	K1 complete
11658_6#81	ERR434915	B2	BSAC Kallonen et al. 2017	2	131	CC131	England	52.3555	1.1743	Blood	ExPEC	2004
11658_6#82	ERR434916	B2	BSAC Kallonen et al. 2017	2	131	CC131	England	52.3555	1.1743	Blood	ExPEC	2004
11658_6#83	ERR434917	B2	BSAC Kallonen et al. 2017	4	95	CC95	England	52.3555	1.1743	Blood	ExPEC	2004	14	K1 complete
11658_6#84	ERR434918	B2	BSAC Kallonen et al. 2017	29	144	CC144	England	52.3555	1.1743	Blood	ExPEC	2004	14	K1 complete
11658_6#85	ERR434919	C	BSAC Kallonen et al. 2017	540	652		England	52.3555	1.1743	Blood	ExPEC	2005
11658_6#86	ERR434920	B2	BSAC Kallonen et al. 2017	4	1231	CC95	England	52.3555	1.1743	Blood	ExPEC	2005	14	K1 complete
11658_6#87	ERR434921	E	BSAC Kallonen et al. 2017		5597		England	52.3555	1.1743	Blood	ExPEC	2005
11658_6#88	ERR434922	B2	BSAC Kallonen et al. 2017	2	131	CC131	England	52.3555	1.1743	Blood	ExPEC	2005
11658_6#89	ERR434923	B2	BSAC Kallonen et al. 2017	3	73		England	52.3555	1.1743	Blood	ExPEC	2005
11658_6#90	ERR434924	B2	BSAC Kallonen et al. 2017	3	73		England	52.3555	1.1743	Blood	ExPEC	2006
11658_6#91	ERR434925	B2	BSAC Kallonen et al. 2017	2	131	CC131	England	52.3555	1.1743	Blood	ExPEC	2008
11658_6#92	ERR434926	B2	BSAC Kallonen et al. 2017	2	131	CC131	England	52.3555	1.1743	Blood	ExPEC	2009
11658_6#93	ERR434927	B2	BSAC Kallonen et al. 2017	17	14		England	52.3555	1.1743	Blood	ExPEC	2009
11658_6#94	ERR434928	B2	BSAC Kallonen et al. 2017	3	73		England	52.3555	1.1743	Blood	ExPEC	2010
11658_6#95	ERR434929	B2	BSAC Kallonen et al. 2017	3	73		England	52.3555	1.1743	Blood	ExPEC	2010
11658_6#96	ERR434930	B1	BSAC Kallonen et al. 2017	365	448		England	52.3555	1.1743	Blood	ExPEC	2011
11658_7#39	ERR434969	B2	BSAC Kallonen et al. 2017	4	421	CC95	England	52.3555	1.1743	Blood	ExPEC	2001	14	K1 complete
11658_7#41	ERR434971	A	BSAC Kallonen et al. 2017		10	CC10	England	52.3555	1.1743	Blood	ExPEC	2001
11658_7#42	ERR434972	B2	BSAC Kallonen et al. 2017	4	95	CC95	England	52.3555	1.1743	Blood	ExPEC	2001	14	K1 complete
11658_7#43	ERR434973	A	BSAC Kallonen et al. 2017		1288		England	52.3555	1.1743	Blood	ExPEC	2001
11658_7#44	ERR434974	B2	BSAC Kallonen et al. 2017		636		England	52.3555	1.1743	Blood	ExPEC	2001
11658_7#45	ERR434975	G	BSAC Kallonen et al. 2017		117		England	52.3555	1.1743	Blood	ExPEC	2001
11658_7#46	ERR434976	B2	BSAC Kallonen et al. 2017		12		England	52.3555	1.1743	Blood	ExPEC	2002
11658_7#47	ERR434977	B2	BSAC Kallonen et al. 2017		73		England	52.3555	1.1743	Blood	ExPEC	2002
11658_7#48	ERR434978	B2	BSAC Kallonen et al. 2017	4	95	CC95	England	52.3555	1.1743	Blood	ExPEC	2002	14	K1 complete
11658_7#49	ERR434979	B2	BSAC Kallonen et al. 2017	4	95	CC95	England	52.3555	1.1743	Blood	ExPEC	2002	14	K1 complete
11658_7#50	ERR434980	B2	BSAC Kallonen et al. 2017	3	73		England	52.3555	1.1743	Blood	ExPEC	2002
11658_7#51	ERR434981	B1	BSAC Kallonen et al. 2017	911	366		England	52.3555	1.1743	Blood	ExPEC	2002
11658_7#52	ERR434982	B2	BSAC Kallonen et al. 2017	2	131	CC131	England	52.3555	1.1743	Blood	ExPEC	2003
11658_7#53	ERR434983	F	BSAC Kallonen et al. 2017	44	648		England	52.3555	1.1743	Blood	ExPEC	2003
11658_7#54	ERR434984	B2	BSAC Kallonen et al. 2017	11	127		England	52.3555	1.1743	Blood	ExPEC	2003
11658_7#55	ERR434985	B2	BSAC Kallonen et al. 2017	3	73		England	52.3555	1.1743	Blood	ExPEC	2004
11658_7#56	ERR434986	B2	BSAC Kallonen et al. 2017	11	127		England	52.3555	1.1743	Blood	ExPEC	2004
11658_7#57	ERR434987	B2	BSAC Kallonen et al. 2017	2	131	CC131	England	52.3555	1.1743	Blood	ExPEC	2004
11658_7#58	ERR434988	B2	BSAC Kallonen et al. 2017	3	73		England	52.3555	1.1743	Blood	ExPEC	2004
11658_7#59	ERR434989	C	BSAC Kallonen et al. 2017	40	2230		England	52.3555	1.1743	Blood	ExPEC	2002
11658_7#60	ERR434990	C	BSAC Kallonen et al. 2017	319	88		England	52.3555	1.1743	Blood	ExPEC	2001
11658_7#62	ERR434992	B2	BSAC Kallonen et al. 2017	3	73		England	52.3555	1.1743	Blood	ExPEC	2003
11658_7#63	ERR434993	B2	BSAC Kallonen et al. 2017	13	12		England	52.3555	1.1743	Blood	ExPEC	2003
11658_7#64	ERR434994	B2	BSAC Kallonen et al. 2017	2	131	CC131	England	52.3555	1.1743	Blood	ExPEC	2004
11658_7#65	ERR434995	B2	BSAC Kallonen et al. 2017	2	131	CC131	England	52.3555	1.1743	Blood	ExPEC	2006
11658_7#66	ERR434996	C	BSAC Kallonen et al. 2017	40	5491		England	52.3555	1.1743	Blood	ExPEC	2006
11658_7#67	ERR434997	B2	BSAC Kallonen et al. 2017	2	131	CC131	England	52.3555	1.1743	Blood	ExPEC	2006
11658_7#68	ERR434998	B2	BSAC Kallonen et al. 2017	4	95	CC95	England	52.3555	1.1743	Blood	ExPEC	2006	14	K1_fragmented_kpsU
11658_7#69	ERR434999	B2	BSAC Kallonen et al. 2017	41	5384	CC80	England	52.3555	1.1743	Blood	ExPEC	2006	14	K1 complete
11658_7#70	ERR435000	B2	BSAC Kallonen et al. 2017	4	95	CC95	England	52.3555	1.1743	Blood	ExPEC	2007	14	K1 complete
11658_7#71	ERR435001	B2	BSAC Kallonen et al. 2017	2	131	CC131	England	52.3555	1.1743	Blood	ExPEC	2006
11658_7#72	ERR435002	A	BSAC Kallonen et al. 2017		10	CC10	England	52.3555	1.1743	Blood	ExPEC	2008
11658_7#73	ERR435003	B2	BSAC Kallonen et al. 2017	4	95	CC95	England	52.3555	1.1743	Blood	ExPEC	2009	14	K1 complete
11658_7#74	ERR435004	A	BSAC Kallonen et al. 2017	184	540		England	52.3555	1.1743	Blood	ExPEC	2008
11658_7#75	ERR435005	F	BSAC Kallonen et al. 2017	33	59	CC59	England	52.3555	1.1743	Blood	ExPEC	2009	14	K1 complete
11658_7#76	ERR435006	D	BSAC Kallonen et al. 2017	7	69		England	52.3555	1.1743	Blood	ExPEC	2009
11658_7#77	ERR435007	B2	BSAC Kallonen et al. 2017	13	12		England	52.3555	1.1743	Blood	ExPEC	2009
11658_7#78	ERR435008	B2	BSAC Kallonen et al. 2017	2	131	CC131	England	52.3555	1.1743	Blood	ExPEC	2010
11658_7#79	ERR435009	B2	BSAC Kallonen et al. 2017	17	14		England	52.3555	1.1743	Blood	ExPEC	2010
11658_7#80	ERR435010	D	BSAC Kallonen et al. 2017		38		England	52.3555	1.1743	Blood	ExPEC	2010
11658_7#81	ERR435011	B2	BSAC Kallonen et al. 2017	4	95	CC95	England	52.3555	1.1743	Blood	ExPEC	2010	14	K1 complete
11658_7#82	ERR435012	B2	BSAC Kallonen et al. 2017	3	73		England	52.3555	1.1743	Blood	ExPEC	2010
11658_7#83	ERR435013	D	BSAC Kallonen et al. 2017	968	349		England	52.3555	1.1743	Blood	ExPEC	2009	14	K1 complete
11658_7#84	ERR435014	B2	BSAC Kallonen et al. 2017	4	95	CC95	England	52.3555	1.1743	Blood	ExPEC	2011	14	K1 complete
11658_7#85	ERR435015	A	BSAC Kallonen et al. 2017	125	617		England	52.3555	1.1743	Blood	ExPEC	2011
11658_7#86	ERR435016	B2	BSAC Kallonen et al. 2017	2	131	CC131	England	52.3555	1.1743	Blood	ExPEC	2011
11658_7#87	ERR435017	B2	BSAC Kallonen et al. 2017	3	73		England	52.3555	1.1743	Blood	ExPEC	2011
11658_7#88	ERR435018	B2	BSAC Kallonen et al. 2017	4	421	CC95	England	52.3555	1.1743	Blood	ExPEC	2011	14	K1 complete
11658_7#89	ERR435019	B2	BSAC Kallonen et al. 2017	4	95	CC95	England	52.3555	1.1743	Blood	ExPEC	2011	14	K1 complete
11658_7#90	ERR435020	B2	BSAC Kallonen et al. 2017	2	131	CC131	England	52.3555	1.1743	Blood	ExPEC	2011
11658_7#91	ERR435021	B1	BSAC Kallonen et al. 2017	754	58		England	52.3555	1.1743	Blood	ExPEC	2011
11658_7#92	ERR435022	B2	BSAC Kallonen et al. 2017	3	73		England	52.3555	1.1743	Blood	ExPEC	2011
11658_7#93	ERR435023	B2	BSAC Kallonen et al. 2017	2	131	CC131	England	52.3555	1.1743	Blood	ExPEC	2011
11658_7#94	ERR435024	A	BSAC Kallonen et al. 2017	755	398		England	52.3555	1.1743	Blood	ExPEC	2011
11658_7#95	ERR435025	B2	BSAC Kallonen et al. 2017	3	73		England	52.3555	1.1743	Blood	ExPEC	2011
11658_7#96	ERR435026	A	BSAC Kallonen et al. 2017	1030	48		England	52.3555	1.1743	Blood	ExPEC	2011
11658_8#58	ERR435061	B2	BSAC Kallonen et al. 2017	108	91		England	52.3555	1.1743	Blood	ExPEC	2001
11658_8#59	ERR435062	B2	BSAC Kallonen et al. 2017	3	73		England	52.3555	1.1743	Blood	ExPEC	2002
11658_8#60	ERR435063	G	BSAC Kallonen et al. 2017	79	117		England	52.3555	1.1743	Blood	ExPEC	2003
11658_8#61	ERR435064	B2	BSAC Kallonen et al. 2017	3	73		England	52.3555	1.1743	Blood	ExPEC	2003
11658_8#62	ERR435065	B2	BSAC Kallonen et al. 2017	3	73		England	52.3555	1.1743	Blood	ExPEC	2004
11658_8#63	ERR435066	B2	BSAC Kallonen et al. 2017	3	73		England	52.3555	1.1743	Blood	ExPEC	2004
11658_8#64	ERR435067	B2	BSAC Kallonen et al. 2017	2	131	CC131	England	52.3555	1.1743	Blood	ExPEC	2004
11658_8#65	ERR435068	B2	BSAC Kallonen et al. 2017	4	95	CC95	England	52.3555	1.1743	Blood	ExPEC	2004	14	K1 complete
11658_8#66	ERR435069	D	BSAC Kallonen et al. 2017		38		England	52.3555	1.1743	Blood	ExPEC	2002
11658_8#67	ERR435070	D	BSAC Kallonen et al. 2017		38		England	52.3555	1.1743	Blood	ExPEC	2003
11658_8#68	ERR435071	A	BSAC Kallonen et al. 2017	118	167		England	52.3555	1.1743	Blood	ExPEC	2003
11658_8#69	ERR435072	B2	BSAC Kallonen et al. 2017	4	95	CC95	England	52.3555	1.1743	Blood	ExPEC	2002	14	K1 complete
11658_8#70	ERR435073	F	BSAC Kallonen et al. 2017	31	62	CC62	England	52.3555	1.1743	Blood	ExPEC	2003	14	K1 complete
11658_8#71	ERR435074	B1	BSAC Kallonen et al. 2017	54	58		England	52.3555	1.1743	Blood	ExPEC	2004
11658_8#72	ERR435075	B2	BSAC Kallonen et al. 2017	4	95	CC95	England	52.3555	1.1743	Blood	ExPEC	2004	14	K1 complete
11658_8#73	ERR435076	B2	BSAC Kallonen et al. 2017	4	79	CC95	England	52.3555	1.1743	Blood	ExPEC	2004	14	K1 complete
11658_8#74	ERR435077	F	BSAC Kallonen et al. 2017	33	59	CC59	England	52.3555	1.1743	Blood	ExPEC	2004	14	K1 complete
11658_8#75	ERR435078	D	BSAC Kallonen et al. 2017	7	69		England	52.3555	1.1743	Blood	ExPEC	2005
11658_8#76	ERR435079	B2	BSAC Kallonen et al. 2017	3	73		England	52.3555	1.1743	Blood	ExPEC	2005
11658_8#77	ERR435080	B1	BSAC Kallonen et al. 2017	194	1431		England	52.3555	1.1743	Blood	ExPEC	2004
11658_8#78	ERR435081	B2	BSAC Kallonen et al. 2017	2	131	CC131	England	52.3555	1.1743	Blood	ExPEC	2004
11658_8#79	ERR435082	D	BSAC Kallonen et al. 2017	19	393		England	52.3555	1.1743	Blood	ExPEC	2004
11658_8#80	ERR435083	F	BSAC Kallonen et al. 2017	31	62	CC62	England	52.3555	1.1743	Blood	ExPEC	2004
11658_8#81	ERR435084	G	BSAC Kallonen et al. 2017	79	117		England	52.3555	1.1743	Blood	ExPEC	2004
11658_8#82	ERR435085	D	BSAC Kallonen et al. 2017	133	349		England	52.3555	1.1743	Blood	ExPEC	2004
11658_8#83	ERR435086	B2	BSAC Kallonen et al. 2017	3	73		England	52.3555	1.1743	Blood	ExPEC	2004
11658_8#84	ERR435087	B2	BSAC Kallonen et al. 2017	2	131	CC131	England	52.3555	1.1743	Blood	ExPEC	2004
11658_8#85	ERR435088	B2	BSAC Kallonen et al. 2017	2	131	CC131	England	52.3555	1.1743	Blood	ExPEC	2004
11658_8#86	ERR435089	B2	BSAC Kallonen et al. 2017	4	95	CC95	England	52.3555	1.1743	Blood	ExPEC	2004	14	K1 complete
11658_8#87	ERR435090	B2	BSAC Kallonen et al. 2017	3	73		England	52.3555	1.1743	Blood	ExPEC	2004
11658_8#88	ERR435091	B2	BSAC Kallonen et al. 2017	371	2802		England	52.3555	1.1743	Blood	ExPEC	2004
11658_8#89	ERR435092	B2	BSAC Kallonen et al. 2017	3	73		England	52.3555	1.1743	Blood	ExPEC	2004
11658_8#90	ERR435093	B2	BSAC Kallonen et al. 2017	56	372		England	52.3555	1.1743	Blood	ExPEC	2004
11658_8#91	ERR435094	B2	BSAC Kallonen et al. 2017	4	95	CC95	England	52.3555	1.1743	Blood	ExPEC	2005	14	K1 complete
11658_8#92	ERR435095	B2	BSAC Kallonen et al. 2017	2	131	CC131	England	52.3555	1.1743	Blood	ExPEC	2005
11658_8#93	ERR435096	B2	BSAC Kallonen et al. 2017	2	131	CC131	England	52.3555	1.1743	Blood	ExPEC	2009
11658_8#94	ERR435097	D	BSAC Kallonen et al. 2017		38		England	52.3555	1.1743	Blood	ExPEC	2009
11658_8#95	ERR435098	B2	BSAC Kallonen et al. 2017	13	12		England	52.3555	1.1743	Blood	ExPEC	2010
11658_8#96	ERR435099	A	BSAC Kallonen et al. 2017	734	10	CC10	England	52.3555	1.1743	Blood	ExPEC	2009
11679_4#17	ERR435116	B2	BSAC Kallonen et al. 2017	258	126		England	52.3555	1.1743	Blood	ExPEC	2001
11679_4#18	ERR435117	B2	BSAC Kallonen et al. 2017	17	550		England	52.3555	1.1743	Blood	ExPEC	2001
11679_4#19	ERR435118	B2	BSAC Kallonen et al. 2017	56	372		England	52.3555	1.1743	Blood	ExPEC	2001
11679_4#20	ERR435119	D	BSAC Kallonen et al. 2017	37	405		England	52.3555	1.1743	Blood	ExPEC	2001
11679_4#21	ERR435120	B2	BSAC Kallonen et al. 2017	4	79	CC95	England	52.3555	1.1743	Blood	ExPEC	2001	14	K1 complete
11679_4#22	ERR435121	C	BSAC Kallonen et al. 2017	183	88		England	52.3555	1.1743	Blood	ExPEC	2002
11679_4#23	ERR435122	D	BSAC Kallonen et al. 2017	19	393		England	52.3555	1.1743	Blood	ExPEC	2002
11679_4#24	ERR435123	F	BSAC Kallonen et al. 2017	117	59	CC59	England	52.3555	1.1743	Blood	ExPEC	2002
11679_4#25	ERR435124	B2	BSAC Kallonen et al. 2017	3	73		England	52.3555	1.1743	Blood	ExPEC	2002
11679_4#26	ERR435125	B2	BSAC Kallonen et al. 2017	3	73		England	52.3555	1.1743	Blood	ExPEC	2003
11679_4#27	ERR435126	D	BSAC Kallonen et al. 2017	19	1394		England	52.3555	1.1743	Blood	ExPEC	2003
11679_4#28	ERR435127	B2	BSAC Kallonen et al. 2017	11	127		England	52.3555	1.1743	Blood	ExPEC	2003
11679_4#29	ERR435128	B2	BSAC Kallonen et al. 2017	4	79	CC95	England	52.3555	1.1743	Blood	ExPEC	2003	14	K1 complete
11679_4#30	ERR435129	B2	BSAC Kallonen et al. 2017	17	550		England	52.3555	1.1743	Blood	ExPEC	2004
11679_4#31	ERR435130	B2	BSAC Kallonen et al. 2017	153	83		England	52.3555	1.1743	Blood	ExPEC	2004
11679_4#32	ERR435131	B2	BSAC Kallonen et al. 2017	2	131	CC131	England	52.3555	1.1743	Blood	ExPEC	2005
11679_4#33	ERR435132	F	BSAC Kallonen et al. 2017	33	59	CC59	England	52.3555	1.1743	Blood	ExPEC	2005	14	K1 complete
11679_4#34	ERR435133	F	BSAC Kallonen et al. 2017	44	648		England	52.3555	1.1743	Blood	ExPEC	2005
11679_4#35	ERR435134	B2	BSAC Kallonen et al. 2017	2	131	CC131	England	52.3555	1.1743	Blood	ExPEC	2005
11679_4#36	ERR435135	B2	BSAC Kallonen et al. 2017	4	95	CC95	England	52.3555	1.1743	Blood	ExPEC	2005	14	K1 complete
11679_4#37	ERR435136	B2	BSAC Kallonen et al. 2017	17	14		England	52.3555	1.1743	Blood	ExPEC	2005
11679_4#38	ERR435137	B2	BSAC Kallonen et al. 2017	3	73		England	52.3555	1.1743	Blood	ExPEC	2005
11679_4#39	ERR435138	B2	BSAC Kallonen et al. 2017	2	131	CC131	England	52.3555	1.1743	Blood	ExPEC	2006
11679_4#40	ERR435139	B2	BSAC Kallonen et al. 2017	2	131	CC131	England	52.3555	1.1743	Blood	ExPEC	2006
11679_4#41	ERR435140	B2	BSAC Kallonen et al. 2017	3	73		England	52.3555	1.1743	Blood	ExPEC	2006
11679_4#42	ERR435141	B2	BSAC Kallonen et al. 2017	3	73		England	52.3555	1.1743	Blood	ExPEC	2006
11679_4#43	ERR435142	B2	BSAC Kallonen et al. 2017	11	127		England	52.3555	1.1743	Blood	ExPEC	2006
11679_4#44	ERR435143	B2	BSAC Kallonen et al. 2017	20	131		England	52.3555	1.1743	Blood	ExPEC	2007
11679_4#45	ERR435144	B2	BSAC Kallonen et al. 2017	4	95	CC95	England	52.3555	1.1743	Blood	ExPEC	2007	14	K1 complete
11679_4#46	ERR435145	B2	BSAC Kallonen et al. 2017	13	12		England	52.3555	1.1743	Blood	ExPEC	2007
11679_4#47	ERR435146	B2	BSAC Kallonen et al. 2017	836	429		England	52.3555	1.1743	Blood	ExPEC	2007	14	K1 complete
11679_4#48	ERR435147	B2	BSAC Kallonen et al. 2017	4	95	CC95	England	52.3555	1.1743	Blood	ExPEC	2007	14	K1 complete
11679_4#49	ERR435148	B2	BSAC Kallonen et al. 2017	3	73		England	52.3555	1.1743	Blood	ExPEC	2007
11679_4#50	ERR435149	D	BSAC Kallonen et al. 2017	19	393		England	52.3555	1.1743	Blood	ExPEC	2007
11679_4#52	ERR435151	B2	BSAC Kallonen et al. 2017	2	131	CC131	England	52.3555	1.1743	Blood	ExPEC	2008
11679_4#53	ERR435152	B2	BSAC Kallonen et al. 2017	2	131	CC131	England	52.3555	1.1743	Blood	ExPEC	2007
11679_4#54	ERR435153	B2	BSAC Kallonen et al. 2017	2	131	CC131	England	52.3555	1.1743	Blood	ExPEC	2008
11679_4#55	ERR435154	B2	BSAC Kallonen et al. 2017	3	73		England	52.3555	1.1743	Blood	ExPEC	2006
11679_4#56	ERR435155	B2	BSAC Kallonen et al. 2017	2	131	CC131	England	52.3555	1.1743	Blood	ExPEC	2006
11679_4#57	ERR435156	B2	BSAC Kallonen et al. 2017	3	73		England	52.3555	1.1743	Blood	ExPEC	2006
11679_4#58	ERR435157	B2	BSAC Kallonen et al. 2017	2	131	CC131	England	52.3555	1.1743	Blood	ExPEC	2006
11679_4#59	ERR435158	C	BSAC Kallonen et al. 2017	1138	88		England	52.3555	1.1743	Blood	ExPEC	2007
11679_4#60	ERR435159	B2	BSAC Kallonen et al. 2017	4	5360	CC95	England	52.3555	1.1743	Blood	ExPEC	2006	14	K1 complete
11679_4#61	ERR435160	D	BSAC Kallonen et al. 2017	37	405		England	52.3555	1.1743	Blood	ExPEC	2006
11679_4#62	ERR435161	B2	BSAC Kallonen et al. 2017	2	131	CC131	England	52.3555	1.1743	Blood	ExPEC	2006
11679_4#63	ERR435162	B2	BSAC Kallonen et al. 2017	4	95	CC95	England	52.3555	1.1743	Blood	ExPEC	2008	14	K1 complete
11679_4#64	ERR435163	D	BSAC Kallonen et al. 2017	19	393		England	52.3555	1.1743	Blood	ExPEC	2006
11679_4#65	ERR435164	D	BSAC Kallonen et al. 2017	7	69		England	52.3555	1.1743	Blood	ExPEC	2008
11679_4#66	ERR435165	B2	BSAC Kallonen et al. 2017	2	131	CC131	England	52.3555	1.1743	Blood	ExPEC	2008
11679_4#67	ERR435166	B2	BSAC Kallonen et al. 2017	29	144	CC144	England	52.3555	1.1743	Blood	ExPEC	2007	14	K1 complete
11679_4#68	ERR435167	B2	BSAC Kallonen et al. 2017	41	80	CC80	England	52.3555	1.1743	Blood	ExPEC	2008	14	K1 complete
11679_4#69	ERR435168	B2	BSAC Kallonen et al. 2017	3	73		England	52.3555	1.1743	Blood	ExPEC	2008
11679_4#70	ERR435169	B2	BSAC Kallonen et al. 2017	11	127		England	52.3555	1.1743	Blood	ExPEC	2009
11679_4#71	ERR435170	B2	BSAC Kallonen et al. 2017	3	73		England	52.3555	1.1743	Blood	ExPEC	2009
11679_4#72	ERR435171	B2	BSAC Kallonen et al. 2017	4	95	CC95	England	52.3555	1.1743	Blood	ExPEC	2009	14	K1 complete
11679_4#73	ERR435172	D	BSAC Kallonen et al. 2017	7	69		England	52.3555	1.1743	Blood	ExPEC	2010
11679_4#74	ERR435173	B2	BSAC Kallonen et al. 2017	41	80	CC80	England	52.3555	1.1743	Blood	ExPEC	2010	14	K1 complete
11679_4#75	ERR435174	B2	BSAC Kallonen et al. 2017	3	73		England	52.3555	1.1743	Blood	ExPEC	2010
11679_4#76	ERR435175	B1	BSAC Kallonen et al. 2017	991	446		England	52.3555	1.1743	Blood	ExPEC	2010
11679_4#77	ERR435176	B2	BSAC Kallonen et al. 2017	4	95	CC95	England	52.3555	1.1743	Blood	ExPEC	2010	14	K1 complete
11679_4#78	ERR435177	F	BSAC Kallonen et al. 2017	31	62	CC62	England	52.3555	1.1743	Blood	ExPEC	2010	14	K1 complete
11679_4#79	ERR435178	B2	BSAC Kallonen et al. 2017	13	12		England	52.3555	1.1743	Blood	ExPEC	2011
11679_4#80	ERR435179	B2	BSAC Kallonen et al. 2017	11	127		England	52.3555	1.1743	Blood	ExPEC	2011
11679_4#81	ERR435180	B2	BSAC Kallonen et al. 2017	56	372		England	52.3555	1.1743	Blood	ExPEC	2011
11679_4#82	ERR435181	B2	BSAC Kallonen et al. 2017	3	1618		England	52.3555	1.1743	Blood	ExPEC	2011
11679_4#83	ERR435182	B2	BSAC Kallonen et al. 2017	3	73		England	52.3555	1.1743	Blood	ExPEC	2011
11679_4#84	ERR435183	B2	BSAC Kallonen et al. 2017	84	538		England	52.3555	1.1743	Blood	ExPEC	2011	14	K1 complete
11679_4#85	ERR435184	B2	BSAC Kallonen et al. 2017	3	73		England	52.3555	1.1743	Blood	ExPEC	2003
11679_4#86	ERR435185	B2	BSAC Kallonen et al. 2017	3	5242		England	52.3555	1.1743	Blood	ExPEC	2007
11679_4#87	ERR435186	D	BSAC Kallonen et al. 2017	7	69		England	52.3555	1.1743	Blood	ExPEC	2008
11679_4#88	ERR435187	B2	BSAC Kallonen et al. 2017	4	95	CC95	England	52.3555	1.1743	Blood	ExPEC	2009	14	K1 complete
11679_4#89	ERR435188	B2	BSAC Kallonen et al. 2017	2	131	CC131	England	52.3555	1.1743	Blood	ExPEC	2011
11679_4#90	ERR435189	B2	BSAC Kallonen et al. 2017	4	95	CC95	England	52.3555	1.1743	Blood	ExPEC	2011	14	K1 complete
11679_4#91	ERR435190	B2	BSAC Kallonen et al. 2017	2	131	CC131	England	52.3555	1.1743	Blood	ExPEC	2004
11679_4#92	ERR435191	B2	BSAC Kallonen et al. 2017	2	131	CC131	England	52.3555	1.1743	Blood	ExPEC	2007
11679_4#93	ERR435192	B2	BSAC Kallonen et al. 2017	29	144	CC144	England	52.3555	1.1743	Blood	ExPEC	2001	14	K1_partial_neuA
11679_4#94	ERR435193	B2	BSAC Kallonen et al. 2017	3	73		England	52.3555	1.1743	Blood	ExPEC	2009
11679_4#95	ERR435194	B2	BSAC Kallonen et al. 2017	2	131	CC131	England	52.3555	1.1743	Blood	ExPEC	2011
11679_4#96	ERR435195	B2	BSAC Kallonen et al. 2017	3	73		England	52.3555	1.1743	Blood	ExPEC	2008
11679_5#14	ERR435209	B2	BSAC Kallonen et al. 2017	11	127		England	52.3555	1.1743	Blood	ExPEC	2001
11679_5#15	ERR435210	B2	BSAC Kallonen et al. 2017	3	73		England	52.3555	1.1743	Blood	ExPEC	2001
11679_5#16	ERR435211	A	BSAC Kallonen et al. 2017	92	10	CC10	England	52.3555	1.1743	Blood	ExPEC	2001
11679_5#17	ERR435212	B2	BSAC Kallonen et al. 2017	3	73		England	52.3555	1.1743	Blood	ExPEC	2002
11679_5#18	ERR435213	B2	BSAC Kallonen et al. 2017	3	73		England	52.3555	1.1743	Blood	ExPEC	2002
11679_5#19	ERR435214	B2	BSAC Kallonen et al. 2017	3	73		England	52.3555	1.1743	Blood	ExPEC	2002
11679_5#20	ERR435215	B2	BSAC Kallonen et al. 2017	25	141	CC141	England	52.3555	1.1743	Blood	ExPEC	2002	14	K1 complete
11679_5#21	ERR435216	B2	BSAC Kallonen et al. 2017		12		England	52.3555	1.1743	Blood	ExPEC	2002
11679_5#22	ERR435217	F	BSAC Kallonen et al. 2017	33	59	CC59	England	52.3555	1.1743	Blood	ExPEC	2002	14	K1 complete
11679_5#23	ERR435218	F	BSAC Kallonen et al. 2017	33	59	CC59	England	52.3555	1.1743	Blood	ExPEC	2002
11679_5#24	ERR435219	F	BSAC Kallonen et al. 2017	31	62	CC62	England	52.3555	1.1743	Blood	ExPEC	2003	14	K1 complete
11679_5#25	ERR435220	B2	BSAC Kallonen et al. 2017	41	80	CC80	England	52.3555	1.1743	Blood	ExPEC	2003	14	K1 complete
11679_5#26	ERR435221	B2	BSAC Kallonen et al. 2017		73		England	52.3555	1.1743	Blood	ExPEC	2003
11679_5#27	ERR435222	B2	BSAC Kallonen et al. 2017		12		England	52.3555	1.1743	Blood	ExPEC	2003
11679_5#28	ERR435223	B2	BSAC Kallonen et al. 2017		12		England	52.3555	1.1743	Blood	ExPEC	2003
11679_5#29	ERR435224	B2	BSAC Kallonen et al. 2017	4	95	CC95	England	52.3555	1.1743	Blood	ExPEC	2004	14	K1 complete
11679_5#30	ERR435225	A	BSAC Kallonen et al. 2017	202	10	CC10	England	52.3555	1.1743	Blood	ExPEC	2002	14	K1 complete
11679_5#31	ERR435226	B2	BSAC Kallonen et al. 2017	3	73		England	52.3555	1.1743	Blood	ExPEC	2005
11679_5#32	ERR435227	B2	BSAC Kallonen et al. 2017	3	73		England	52.3555	1.1743	Blood	ExPEC	2005
11679_5#33	ERR435228	B2	BSAC Kallonen et al. 2017	2	131	CC131	England	52.3555	1.1743	Blood	ExPEC	2005
11679_5#34	ERR435229	D	BSAC Kallonen et al. 2017	7	69		England	52.3555	1.1743	Blood	ExPEC	2005
11679_5#35	ERR435230	B1	BSAC Kallonen et al. 2017	398	533		England	52.3555	1.1743	Blood	ExPEC	2005
11679_5#36	ERR435231	C	BSAC Kallonen et al. 2017	40	410		England	52.3555	1.1743	Blood	ExPEC	2006
11679_5#37	ERR435232	B2	BSAC Kallonen et al. 2017	4	95	CC95	England	52.3555	1.1743	Blood	ExPEC	2007	14	K1 complete
11679_5#38	ERR435233	B2	BSAC Kallonen et al. 2017	4	95	CC95	England	52.3555	1.1743	Blood	ExPEC	2007	14	K1 complete
11679_5#39	ERR435234	B2	BSAC Kallonen et al. 2017	4	95	CC95	England	52.3555	1.1743	Blood	ExPEC	2007	14	K1 complete
11679_5#40	ERR435235	B2	BSAC Kallonen et al. 2017	84	538		England	52.3555	1.1743	Blood	ExPEC	2007	14	K1 complete
11679_5#41	ERR435236	B2	BSAC Kallonen et al. 2017	25	141	CC141	England	52.3555	1.1743	Blood	ExPEC	2007	14	K1 complete
11679_5#42	ERR435237	A	BSAC Kallonen et al. 2017		167		England	52.3555	1.1743	Blood	ExPEC	2007
11679_5#43	ERR435238	D	BSAC Kallonen et al. 2017	46	405		England	52.3555	1.1743	Blood	ExPEC	2006
11679_5#44	ERR435239	B2	BSAC Kallonen et al. 2017	2	131	CC131	England	52.3555	1.1743	Blood	ExPEC	2007
11679_5#45	ERR435240	B2	BSAC Kallonen et al. 2017	47	357		England	52.3555	1.1743	Blood	ExPEC	2008	14	K1 complete
11679_5#46	ERR435241	B2	BSAC Kallonen et al. 2017	292	978		England	52.3555	1.1743	Blood	ExPEC	2008
11679_5#47	ERR435242	B2	BSAC Kallonen et al. 2017	3	73		England	52.3555	1.1743	Blood	ExPEC	2006
11679_5#48	ERR435243	B1	BSAC Kallonen et al. 2017	1008	1081		England	52.3555	1.1743	Blood	ExPEC	2006
11679_5#49	ERR435244	D	BSAC Kallonen et al. 2017		38		England	52.3555	1.1743	Blood	ExPEC	2006
11679_5#50	ERR435245	B2	BSAC Kallonen et al. 2017	25	998	CC141	England	52.3555	1.1743	Blood	ExPEC	2006
11679_5#51	ERR435246	A	BSAC Kallonen et al. 2017		10	CC10	England	52.3555	1.1743	Blood	ExPEC	2006
11679_5#52	ERR435247	D	BSAC Kallonen et al. 2017	7	69		England	52.3555	1.1743	Blood	ExPEC	2007
11679_5#53	ERR435248	A	BSAC Kallonen et al. 2017		10	CC10	England	52.3555	1.1743	Blood	ExPEC	2007
11679_5#54	ERR435249	A	BSAC Kallonen et al. 2017	156	10	CC10	England	52.3555	1.1743	Blood	ExPEC	2007
11679_5#55	ERR435250	B2	BSAC Kallonen et al. 2017	4	95	CC95	England	52.3555	1.1743	Blood	ExPEC	2006	14	K1 complete
11679_5#56	ERR435251	B1	BSAC Kallonen et al. 2017	370	348		England	52.3555	1.1743	Blood	ExPEC	2007
11679_5#57	ERR435252	B2	BSAC Kallonen et al. 2017	20	131		England	52.3555	1.1743	Blood	ExPEC	2008
11679_5#58	ERR435253	D	BSAC Kallonen et al. 2017	7	106		England	52.3555	1.1743	Blood	ExPEC	2008
11679_5#59	ERR435254	B1	BSAC Kallonen et al. 2017	368	124		England	52.3555	1.1743	Blood	ExPEC	2006
11679_5#60	ERR435255	B2	BSAC Kallonen et al. 2017	11	127		England	52.3555	1.1743	Blood	ExPEC	2009
11679_5#61	ERR435256	C	BSAC Kallonen et al. 2017	40	23		England	52.3555	1.1743	Blood	ExPEC	2006
11679_5#62	ERR435257	A	BSAC Kallonen et al. 2017	202	10	CC10	England	52.3555	1.1743	Blood	ExPEC	2007	14	K1 complete
11679_5#63	ERR435258	F	BSAC Kallonen et al. 2017	31	62	CC62	England	52.3555	1.1743	Blood	ExPEC	2008	14	K1 complete
11679_5#64	ERR435259	B2	BSAC Kallonen et al. 2017	3	73		England	52.3555	1.1743	Blood	ExPEC	2009
11679_5#65	ERR435260	B2	BSAC Kallonen et al. 2017	3	73		England	52.3555	1.1743	Blood	ExPEC	2009
11679_5#66	ERR435261	D	BSAC Kallonen et al. 2017	7	69		England	52.3555	1.1743	Blood	ExPEC	2009
11679_5#67	ERR435262	G	BSAC Kallonen et al. 2017	79	117		England	52.3555	1.1743	Blood	ExPEC	2009
11679_5#68	ERR435263	C	BSAC Kallonen et al. 2017	40	5491		England	52.3555	1.1743	Blood	ExPEC	2010
11679_5#69	ERR435264	F	BSAC Kallonen et al. 2017	33	415	CC59	England	52.3555	1.1743	Blood	ExPEC	2010	14	K1 complete
11679_5#70	ERR435265	B2	BSAC Kallonen et al. 2017	13	12		England	52.3555	1.1743	Blood	ExPEC	2010
11679_5#71	ERR435266	B2	BSAC Kallonen et al. 2017	25	998	CC141	England	52.3555	1.1743	Blood	ExPEC	2010	14	K1 complete
11679_5#72	ERR435267	B2	BSAC Kallonen et al. 2017	41	80	CC80	England	52.3555	1.1743	Blood	ExPEC	2010	14	K1 complete
11679_5#73	ERR435268	B2	BSAC Kallonen et al. 2017	17	14		England	52.3555	1.1743	Blood	ExPEC	2010
11679_5#74	ERR435269	F	BSAC Kallonen et al. 2017	31	62	CC62	England	52.3555	1.1743	Blood	ExPEC	2010	14	K1 complete
11679_5#75	ERR435270	B2	BSAC Kallonen et al. 2017	11	127		England	52.3555	1.1743	Blood	ExPEC	2010
11679_5#76	ERR435271	D	BSAC Kallonen et al. 2017	7	69		England	52.3555	1.1743	Blood	ExPEC	2011
11679_5#77	ERR435272	B2	BSAC Kallonen et al. 2017	2	131	CC131	England	52.3555	1.1743	Blood	ExPEC	2011
11679_5#78	ERR435273	C	BSAC Kallonen et al. 2017		88		England	52.3555	1.1743	Blood	ExPEC	2011
11679_5#79	ERR435274	B2	BSAC Kallonen et al. 2017	25	998	CC141	England	52.3555	1.1743	Blood	ExPEC	2011	14	K1 complete
11679_5#80	ERR435275	B2	BSAC Kallonen et al. 2017	2	131	CC131	England	52.3555	1.1743	Blood	ExPEC	2005
11679_5#81	ERR435276	B2	BSAC Kallonen et al. 2017	3	73		England	52.3555	1.1743	Blood	ExPEC	2004
11679_5#82	ERR435277	B2	BSAC Kallonen et al. 2017	3	73		England	52.3555	1.1743	Blood	ExPEC	2005
11679_5#83	ERR435278	B2	BSAC Kallonen et al. 2017	4	5526	CC95	England	52.3555	1.1743	Blood	ExPEC	2007	14	K1 complete
11679_5#84	ERR435279	B2	BSAC Kallonen et al. 2017	4	95	CC95	England	52.3555	1.1743	Blood	ExPEC	2011	14	K1 complete
11679_5#85	ERR435280	F	BSAC Kallonen et al. 2017	33	59	CC59	England	52.3555	1.1743	Blood	ExPEC	2011	8	K1_region1_missing
11679_5#86	ERR435281	B2	BSAC Kallonen et al. 2017	4	95	CC95	England	52.3555	1.1743	Blood	ExPEC	2011	14	K1 complete
11679_5#87	ERR435282	D	BSAC Kallonen et al. 2017	963	38		England	52.3555	1.1743	Blood	ExPEC	2004
11679_5#88	ERR435283	B2	BSAC Kallonen et al. 2017	11	127		England	52.3555	1.1743	Blood	ExPEC	2008
11679_5#89	ERR435284	B2	BSAC Kallonen et al. 2017	55	372		England	52.3555	1.1743	Blood	ExPEC	2008
11679_5#90	ERR435285	B2	BSAC Kallonen et al. 2017	2	131	CC131	England	52.3555	1.1743	Blood	ExPEC	2008
11679_5#91	ERR435286	B2	BSAC Kallonen et al. 2017	4	95	CC95	England	52.3555	1.1743	Blood	ExPEC	2011	14	K1 complete
11679_5#92	ERR435287	D	BSAC Kallonen et al. 2017	19	393		England	52.3555	1.1743	Blood	ExPEC	2010
11679_5#93	ERR435288	D	BSAC Kallonen et al. 2017	7	69		England	52.3555	1.1743	Blood	ExPEC	2009
11679_5#94	ERR435289	B2	BSAC Kallonen et al. 2017	2	131	CC131	England	52.3555	1.1743	Blood	ExPEC	2011
11679_5#95	ERR435290	D	BSAC Kallonen et al. 2017	7	69		England	52.3555	1.1743	Blood	ExPEC	2011
11679_5#96	ERR435291	B2	BSAC Kallonen et al. 2017	4	95	CC95	England	52.3555	1.1743	Blood	ExPEC	2008	14	K1 complete
11679_6#18	ERR435309	B2	BSAC Kallonen et al. 2017	3	73		England	52.3555	1.1743	Blood	ExPEC	2001
11679_6#19	ERR435310	F	BSAC Kallonen et al. 2017	391	967		England	52.3555	1.1743	Blood	ExPEC	2001
11679_6#20	ERR435311	B2	BSAC Kallonen et al. 2017	13	12		England	52.3555	1.1743	Blood	ExPEC	2001
11679_6#21	ERR435312	D	BSAC Kallonen et al. 2017		68		England	52.3555	1.1743	Blood	ExPEC	2001
11679_6#22	ERR435313	B2	BSAC Kallonen et al. 2017	3	73		England	52.3555	1.1743	Blood	ExPEC	2002
11679_6#23	ERR435314	B2	BSAC Kallonen et al. 2017	3	73		England	52.3555	1.1743	Blood	ExPEC	2002
11679_6#24	ERR435315	F	BSAC Kallonen et al. 2017	268	618		England	52.3555	1.1743	Blood	ExPEC	2002
11679_6#25	ERR435316	C	BSAC Kallonen et al. 2017	80	88		England	52.3555	1.1743	Blood	ExPEC	2002
11679_6#26	ERR435317	B2	BSAC Kallonen et al. 2017	4	95	CC95	England	52.3555	1.1743	Blood	ExPEC	2002	14	K1 complete
11679_6#27	ERR435318	B2	BSAC Kallonen et al. 2017	4	95	CC95	England	52.3555	1.1743	Blood	ExPEC	2003	14	K1 complete
11679_6#28	ERR435319	B2	BSAC Kallonen et al. 2017	3	73		England	52.3555	1.1743	Blood	ExPEC	2003
11679_6#29	ERR435320	B2	BSAC Kallonen et al. 2017	4	95	CC95	England	52.3555	1.1743	Blood	ExPEC	2003	14	K1 complete
11679_6#30	ERR435321	B2	BSAC Kallonen et al. 2017	20	131		England	52.3555	1.1743	Blood	ExPEC	2003
11679_6#31	ERR435322	B2	BSAC Kallonen et al. 2017	686	2494		England	52.3555	1.1743	Blood	ExPEC	2003
11679_6#32	ERR435323	B2	BSAC Kallonen et al. 2017	3	73		England	52.3555	1.1743	Blood	ExPEC	2003
11679_6#33	ERR435324	B2	BSAC Kallonen et al. 2017	90	491		England	52.3555	1.1743	Blood	ExPEC	2003
11679_6#34	ERR435325	B2	BSAC Kallonen et al. 2017	3	73		England	52.3555	1.1743	Blood	ExPEC	2003
11679_6#35	ERR435326	D	BSAC Kallonen et al. 2017	46	405		England	52.3555	1.1743	Blood	ExPEC	2003
11679_6#36	ERR435327	B2	BSAC Kallonen et al. 2017	4	95	CC95	England	52.3555	1.1743	Blood	ExPEC	2003	14	K1 complete
11679_6#37	ERR435328	A	BSAC Kallonen et al. 2017	53	10	CC10	England	52.3555	1.1743	Blood	ExPEC	2004	14	K1 complete
11679_6#38	ERR435329	B2	BSAC Kallonen et al. 2017	3	73		England	52.3555	1.1743	Blood	ExPEC	2002
11679_6#39	ERR435330	B2	BSAC Kallonen et al. 2017	3	73		England	52.3555	1.1743	Blood	ExPEC	2005
11679_6#40	ERR435331	B2	BSAC Kallonen et al. 2017	4	95	CC95	England	52.3555	1.1743	Blood	ExPEC	2005	14	K1 complete
11679_6#41	ERR435332	B2	BSAC Kallonen et al. 2017	108	91		England	52.3555	1.1743	Blood	ExPEC	2005
11679_6#42	ERR435333	B2	BSAC Kallonen et al. 2017	4	95	CC95	England	52.3555	1.1743	Blood	ExPEC	2005	14	K1 complete
11679_6#43	ERR435334	B2	BSAC Kallonen et al. 2017	3	73		England	52.3555	1.1743	Blood	ExPEC	2005
11679_6#44	ERR435335	B2	BSAC Kallonen et al. 2017	4	95	CC95	England	52.3555	1.1743	Blood	ExPEC	2005	14	K1 complete
11679_6#45	ERR435336	B2	BSAC Kallonen et al. 2017	2	131	CC131	England	52.3555	1.1743	Blood	ExPEC	2005
11679_6#46	ERR435337	D	BSAC Kallonen et al. 2017	119	38		England	52.3555	1.1743	Blood	ExPEC	2005
11679_6#47	ERR435338	B1	BSAC Kallonen et al. 2017	138	5648		England	52.3555	1.1743	Blood	ExPEC	2005
11679_6#48	ERR435339	A	BSAC Kallonen et al. 2017	324	48		England	52.3555	1.1743	Blood	ExPEC	2006
11679_6#49	ERR435340	B2	BSAC Kallonen et al. 2017	2	131	CC131	England	52.3555	1.1743	Blood	ExPEC	2007
11679_6#50	ERR435341	B2	BSAC Kallonen et al. 2017	4	95	CC95	England	52.3555	1.1743	Blood	ExPEC	2007	14	K1 complete
11679_6#51	ERR435342	F	BSAC Kallonen et al. 2017	31	62	CC62	England	52.3555	1.1743	Blood	ExPEC	2007	14	K1 complete
11679_6#52	ERR435343	D	BSAC Kallonen et al. 2017		106		England	52.3555	1.1743	Blood	ExPEC	2008
11679_6#53	ERR435344	B2	BSAC Kallonen et al. 2017		12		England	52.3555	1.1743	Blood	ExPEC	2008
11679_6#54	ERR435345	B2	BSAC Kallonen et al. 2017	4	421	CC95	England	52.3555	1.1743	Blood	ExPEC	2008	14	K1 complete
11679_6#55	ERR435346	B2	BSAC Kallonen et al. 2017		73		England	52.3555	1.1743	Blood	ExPEC	2008
11679_6#56	ERR435347	B2	BSAC Kallonen et al. 2017		14		England	52.3555	1.1743	Blood	ExPEC	2006
11679_6#57	ERR435348	A	BSAC Kallonen et al. 2017		93		England	52.3555	1.1743	Blood	ExPEC	2006
11679_6#58	ERR435349	A	BSAC Kallonen et al. 2017		5363		England	52.3555	1.1743	Blood	ExPEC	2007
11679_6#59	ERR435350	B2	BSAC Kallonen et al. 2017	2	131	CC131	England	52.3555	1.1743	Blood	ExPEC	2006
11679_6#60	ERR435351	B2	BSAC Kallonen et al. 2017	4	95	CC95	England	52.3555	1.1743	Blood	ExPEC	2006	14	K1 complete
11679_6#61	ERR435352	B2	BSAC Kallonen et al. 2017	3	73		England	52.3555	1.1743	Blood	ExPEC	2007
11679_6#62	ERR435353	D	BSAC Kallonen et al. 2017	1050	115		England	52.3555	1.1743	Blood	ExPEC	2006
11679_6#63	ERR435354	B2	BSAC Kallonen et al. 2017	17	14		England	52.3555	1.1743	Blood	ExPEC	2007
11679_6#64	ERR435355	C	BSAC Kallonen et al. 2017		5470		England	52.3555	1.1743	Blood	ExPEC	2008
11679_6#65	ERR435356	B2	BSAC Kallonen et al. 2017	4	95	CC95	England	52.3555	1.1743	Blood	ExPEC	2008	14	K1 complete
11679_6#66	ERR435357	D	BSAC Kallonen et al. 2017	247	362		England	52.3555	1.1743	Blood	ExPEC	2008
11679_6#67	ERR435358	B2	BSAC Kallonen et al. 2017	3	73		England	52.3555	1.1743	Blood	ExPEC	2008
11679_6#68	ERR435359	F	BSAC Kallonen et al. 2017	1052	648		England	52.3555	1.1743	Blood	ExPEC	2008
11679_6#69	ERR435360	B2	BSAC Kallonen et al. 2017	4	1231	CC95	England	52.3555	1.1743	Blood	ExPEC	2006	14	K1 complete
11679_6#70	ERR435361	D	BSAC Kallonen et al. 2017	7	5639		England	52.3555	1.1743	Blood	ExPEC	2009
11679_6#71	ERR435362	B1	BSAC Kallonen et al. 2017	134	162		England	52.3555	1.1743	Blood	ExPEC	2009
11679_6#72	ERR435363	C	BSAC Kallonen et al. 2017		88		England	52.3555	1.1743	Blood	ExPEC	2009
11679_6#73	ERR435364	B1	BSAC Kallonen et al. 2017	54	58		England	52.3555	1.1743	Blood	ExPEC	2010
11679_6#74	ERR435365	B2	BSAC Kallonen et al. 2017	4	95	CC95	England	52.3555	1.1743	Blood	ExPEC	2010	14	K1 complete
11679_6#75	ERR435366	D	BSAC Kallonen et al. 2017	7	69		England	52.3555	1.1743	Blood	ExPEC	2010
11679_6#76	ERR435367	B2	BSAC Kallonen et al. 2017	11	127		England	52.3555	1.1743	Blood	ExPEC	2010
11679_6#77	ERR435368	B2	BSAC Kallonen et al. 2017	11	127		England	52.3555	1.1743	Blood	ExPEC	2010
11679_6#78	ERR435369	B2	BSAC Kallonen et al. 2017	108	91		England	52.3555	1.1743	Blood	ExPEC	2010
11679_6#79	ERR435370	D	BSAC Kallonen et al. 2017	7	69		England	52.3555	1.1743	Blood	ExPEC	2011
11679_6#80	ERR435371	C	BSAC Kallonen et al. 2017	40	410		England	52.3555	1.1743	Blood	ExPEC	2011
11679_6#81	ERR435372	B2	BSAC Kallonen et al. 2017	3	73		England	52.3555	1.1743	Blood	ExPEC	2011
11679_6#82	ERR435373	D	BSAC Kallonen et al. 2017	7	69		England	52.3555	1.1743	Blood	ExPEC	2011
11679_6#83	ERR435374	D	BSAC Kallonen et al. 2017	37	405		England	52.3555	1.1743	Blood	ExPEC	2004
11679_6#84	ERR435375	B2	BSAC Kallonen et al. 2017	3	73		England	52.3555	1.1743	Blood	ExPEC	2005
11679_6#85	ERR435376	B2	BSAC Kallonen et al. 2017	3	73		England	52.3555	1.1743	Blood	ExPEC	2007
11679_6#86	ERR435377	B2	BSAC Kallonen et al. 2017	13	12		England	52.3555	1.1743	Blood	ExPEC	2006
11679_6#87	ERR435378	B2	BSAC Kallonen et al. 2017	47	357		England	52.3555	1.1743	Blood	ExPEC	2007	14	K1 complete
11679_6#88	ERR435379	B2	BSAC Kallonen et al. 2017	11	127		England	52.3555	1.1743	Blood	ExPEC	2010
11679_6#89	ERR435380	F	BSAC Kallonen et al. 2017	31	62	CC62	England	52.3555	1.1743	Blood	ExPEC	2011	14	K1 complete
11679_6#91	ERR435382	F	BSAC Kallonen et al. 2017	33	59	CC59	England	52.3555	1.1743	Blood	ExPEC	2004	14	K1 complete
11679_6#92	ERR435383	A	BSAC Kallonen et al. 2017	118	167		England	52.3555	1.1743	Blood	ExPEC	2006
11679_6#93	ERR435384	B2	BSAC Kallonen et al. 2017	2	131	CC131	England	52.3555	1.1743	Blood	ExPEC	2008
11679_6#94	ERR435385	B2	BSAC Kallonen et al. 2017	2	131	CC131	England	52.3555	1.1743	Blood	ExPEC	2011
11679_6#95	ERR435386	B2	BSAC Kallonen et al. 2017	2	131	CC131	England	52.3555	1.1743	Blood	ExPEC	2011
11679_6#96	ERR435387	B2	BSAC Kallonen et al. 2017	821	1442		England	52.3555	1.1743	Blood	ExPEC	2009
11679_7#14	ERR435401	D	BSAC Kallonen et al. 2017	37	405		England	52.3555	1.1743	Blood	ExPEC	2001
11679_7#15	ERR435402	B2	BSAC Kallonen et al. 2017	17	14		England	52.3555	1.1743	Blood	ExPEC	2001
11679_7#16	ERR435403	B2	BSAC Kallonen et al. 2017	4	95	CC95	England	52.3555	1.1743	Blood	ExPEC	2001	14	K1 complete
11679_7#17	ERR435404	B2	BSAC Kallonen et al. 2017	29	144	CC144	England	52.3555	1.1743	Blood	ExPEC	2001	14	K1 complete
11679_7#18	ERR435405	B2	BSAC Kallonen et al. 2017	812	1257		England	52.3555	1.1743	Blood	ExPEC	2001
11679_7#19	ERR435406	B2	BSAC Kallonen et al. 2017	11	127		England	52.3555	1.1743	Blood	ExPEC	2001
11679_7#21	ERR435408	B2	BSAC Kallonen et al. 2017	3	73		England	52.3555	1.1743	Blood	ExPEC	2002
11679_7#22	ERR435409	B2	BSAC Kallonen et al. 2017	3	73		England	52.3555	1.1743	Blood	ExPEC	2002
11679_7#23	ERR435410	D	BSAC Kallonen et al. 2017	123	691		England	52.3555	1.1743	Blood	ExPEC	2002
11679_7#24	ERR435411	D	BSAC Kallonen et al. 2017		405		England	52.3555	1.1743	Blood	ExPEC	2002
11679_7#26	ERR435413	B2	BSAC Kallonen et al. 2017	2	131	CC131	England	52.3555	1.1743	Blood	ExPEC	2003
11679_7#27	ERR435414	B2	BSAC Kallonen et al. 2017	25	141	CC141	England	52.3555	1.1743	Blood	ExPEC	2002	14	K1 complete
11679_7#28	ERR435415	B2	BSAC Kallonen et al. 2017	25	141	CC141	England	52.3555	1.1743	Blood	ExPEC	2004	14	K1 complete
11679_7#29	ERR435416	C	BSAC Kallonen et al. 2017		88		England	52.3555	1.1743	Blood	ExPEC	2005
11679_7#30	ERR435417	B2	BSAC Kallonen et al. 2017	11	127		England	52.3555	1.1743	Blood	ExPEC	2005
11679_7#31	ERR435418	B2	BSAC Kallonen et al. 2017	47	357		England	52.3555	1.1743	Blood	ExPEC	2005	14	K1 complete
11679_7#32	ERR435419	D	BSAC Kallonen et al. 2017	7	69		England	52.3555	1.1743	Blood	ExPEC	2005
11679_7#34	ERR435421	B2	BSAC Kallonen et al. 2017	17	1057		England	52.3555	1.1743	Blood	ExPEC	2005
11679_7#35	ERR435422	B2	BSAC Kallonen et al. 2017	4	95	CC95	England	52.3555	1.1743	Blood	ExPEC	2005	14	K1 complete
11679_7#36	ERR435423	B2	BSAC Kallonen et al. 2017	3	104		England	52.3555	1.1743	Blood	ExPEC	2006
11679_7#37	ERR435424	D	BSAC Kallonen et al. 2017	7	69		England	52.3555	1.1743	Blood	ExPEC	2006
11679_7#38	ERR435425	B2	BSAC Kallonen et al. 2017	55	372		England	52.3555	1.1743	Blood	ExPEC	2007
11679_7#39	ERR435426	A	BSAC Kallonen et al. 2017	1137	1972		England	52.3555	1.1743	Blood	ExPEC	2007
11679_7#40	ERR435427	B2	BSAC Kallonen et al. 2017	4	5360	CC95	England	52.3555	1.1743	Blood	ExPEC	2007	14	K1 complete
11679_7#41	ERR435428	D	BSAC Kallonen et al. 2017	19	393		England	52.3555	1.1743	Blood	ExPEC	2006
11679_7#42	ERR435429	B2	BSAC Kallonen et al. 2017	2	131	CC131	England	52.3555	1.1743	Blood	ExPEC	2009
11679_7#43	ERR435430	D	BSAC Kallonen et al. 2017		38		England	52.3555	1.1743	Blood	ExPEC	2008
11679_7#44	ERR435431	B2	BSAC Kallonen et al. 2017	2	131	CC131	England	52.3555	1.1743	Blood	ExPEC	2008
11679_7#45	ERR435432	D	BSAC Kallonen et al. 2017		5383		England	52.3555	1.1743	Blood	ExPEC	2008
11679_7#46	ERR435433	B2	BSAC Kallonen et al. 2017	4	95	CC95	England	52.3555	1.1743	Blood	ExPEC	2006	14	K1 complete
11679_7#47	ERR435434	B2	BSAC Kallonen et al. 2017	3	73		England	52.3555	1.1743	Blood	ExPEC	2007
11679_7#48	ERR435435	B2	BSAC Kallonen et al. 2017	4	95	CC95	England	52.3555	1.1743	Blood	ExPEC	2006	14	K1 complete
11679_7#49	ERR435436	D	BSAC Kallonen et al. 2017	19	393		England	52.3555	1.1743	Blood	ExPEC	2007
11679_7#50	ERR435437	B2	BSAC Kallonen et al. 2017	3	73		England	52.3555	1.1743	Blood	ExPEC	2006
11679_7#51	ERR435438	B2	BSAC Kallonen et al. 2017	13	12		England	52.3555	1.1743	Blood	ExPEC	2006
11679_7#52	ERR435439	B2	BSAC Kallonen et al. 2017	13	12		England	52.3555	1.1743	Blood	ExPEC	2006
11679_7#53	ERR435440	F	BSAC Kallonen et al. 2017	44	648		England	52.3555	1.1743	Blood	ExPEC	2006
11679_7#54	ERR435441	B2	BSAC Kallonen et al. 2017	2	131	CC131	England	52.3555	1.1743	Blood	ExPEC	2009
11679_7#55	ERR435442	B2	BSAC Kallonen et al. 2017	4	421	CC95	England	52.3555	1.1743	Blood	ExPEC	2008	14	K1 complete
11679_7#56	ERR435443	B1	BSAC Kallonen et al. 2017	54	58		England	52.3555	1.1743	Blood	ExPEC	2008
11679_7#57	ERR435444	B2	BSAC Kallonen et al. 2017	4	95	CC95	England	52.3555	1.1743	Blood	ExPEC	2008	14	K1 complete
11679_7#58	ERR435445	B2	BSAC Kallonen et al. 2017	2	131	CC131	England	52.3555	1.1743	Blood	ExPEC	2008
11679_7#59	ERR435446	B2	BSAC Kallonen et al. 2017	3	73		England	52.3555	1.1743	Blood	ExPEC	2008
11679_7#60	ERR435447	B2	BSAC Kallonen et al. 2017	3	73		England	52.3555	1.1743	Blood	ExPEC	2008
11679_7#61	ERR435448	F	BSAC Kallonen et al. 2017	906	648		England	52.3555	1.1743	Blood	ExPEC	2009
11679_7#62	ERR435449	B2	BSAC Kallonen et al. 2017	907	929		England	52.3555	1.1743	Blood	ExPEC	2008
11679_7#63	ERR435450	B2	BSAC Kallonen et al. 2017	3	73		England	52.3555	1.1743	Blood	ExPEC	2009
11679_7#64	ERR435451	G	BSAC Kallonen et al. 2017	905	657		England	52.3555	1.1743	Blood	ExPEC	2009
11679_7#65	ERR435452	C	BSAC Kallonen et al. 2017	904	88		England	52.3555	1.1743	Blood	ExPEC	2009
11679_7#66	ERR435453	B2	BSAC Kallonen et al. 2017	41	80	CC80	England	52.3555	1.1743	Blood	ExPEC	2009	14	K1 complete
11679_7#67	ERR435454	B2	BSAC Kallonen et al. 2017	447	5328		England	52.3555	1.1743	Blood	ExPEC	2009
11679_7#68	ERR435455	B2	BSAC Kallonen et al. 2017	13	12		England	52.3555	1.1743	Blood	ExPEC	2009
11679_7#69	ERR435456	B2	BSAC Kallonen et al. 2017	25	141	CC141	England	52.3555	1.1743	Blood	ExPEC	2009	14	K1 complete
11679_7#70	ERR435457	B2	BSAC Kallonen et al. 2017	2	131	CC131	England	52.3555	1.1743	Blood	ExPEC	2010
11679_7#71	ERR435458	B2	BSAC Kallonen et al. 2017	3	104		England	52.3555	1.1743	Blood	ExPEC	2010
11679_7#72	ERR435459	B2	BSAC Kallonen et al. 2017	3	74		England	52.3555	1.1743	Blood	ExPEC	2010
11679_7#73	ERR435460	B2	BSAC Kallonen et al. 2017	84	538		England	52.3555	1.1743	Blood	ExPEC	2010	14	K1 complete
11679_7#74	ERR435461	B2	BSAC Kallonen et al. 2017	3	73		England	52.3555	1.1743	Blood	ExPEC	2010
11679_7#75	ERR435462	G	BSAC Kallonen et al. 2017	79	117		England	52.3555	1.1743	Blood	ExPEC	2010
11679_7#76	ERR435463	B2	BSAC Kallonen et al. 2017	153	83		England	52.3555	1.1743	Blood	ExPEC	2011
11679_7#77	ERR435464	D	BSAC Kallonen et al. 2017	37	405		England	52.3555	1.1743	Blood	ExPEC	2011
11679_7#78	ERR435465	B2	BSAC Kallonen et al. 2017	11	127		England	52.3555	1.1743	Blood	ExPEC	2011
11679_7#79	ERR435466	B2	BSAC Kallonen et al. 2017	3	73		England	52.3555	1.1743	Blood	ExPEC	2011
11679_7#80	ERR435467	B2	BSAC Kallonen et al. 2017	3	73		England	52.3555	1.1743	Blood	ExPEC	2011
11679_7#81	ERR435468	A	BSAC Kallonen et al. 2017	53	10	CC10	England	52.3555	1.1743	Blood	ExPEC	2011	14	K1 complete
11679_7#82	ERR435469	D	BSAC Kallonen et al. 2017	961	68		England	52.3555	1.1743	Blood	ExPEC	2003
11679_7#83	ERR435470	D	BSAC Kallonen et al. 2017	7	69		England	52.3555	1.1743	Blood	ExPEC	2009
11679_7#84	ERR435471	D	BSAC Kallonen et al. 2017	7	69		England	52.3555	1.1743	Blood	ExPEC	2009
11679_7#85	ERR435472	B2	BSAC Kallonen et al. 2017	2	131	CC131	England	52.3555	1.1743	Blood	ExPEC	2011
11679_7#86	ERR435473	B2	BSAC Kallonen et al. 2017	20	131		England	52.3555	1.1743	Blood	ExPEC	2011
11679_7#87	ERR435474	B2	BSAC Kallonen et al. 2017	2	131	CC131	England	52.3555	1.1743	Blood	ExPEC	2011
11679_7#88	ERR435475	A	BSAC Kallonen et al. 2017	632	46		England	52.3555	1.1743	Blood	ExPEC	2003
11679_7#89	ERR435476	B2	BSAC Kallonen et al. 2017	1000	640		England	52.3555	1.1743	Blood	ExPEC	2005
11679_7#90	ERR435477	D	BSAC Kallonen et al. 2017		69		England	52.3555	1.1743	Blood	ExPEC	2008
11679_7#91	ERR435478	B2	BSAC Kallonen et al. 2017	4	95	CC95	England	52.3555	1.1743	Blood	ExPEC	2010	14	K1 complete
11679_7#92	ERR435479	D	BSAC Kallonen et al. 2017		405		England	52.3555	1.1743	Blood	ExPEC	2011
11679_7#93	ERR435480	B2	BSAC Kallonen et al. 2017	2	131	CC131	England	52.3555	1.1743	Blood	ExPEC	2011
11679_7#94	ERR435481	B2	BSAC Kallonen et al. 2017		73		England	52.3555	1.1743	Blood	ExPEC	2011
11679_7#95	ERR435482	B1	BSAC Kallonen et al. 2017		641		England	52.3555	1.1743	Blood	ExPEC	2010
11679_7#96	ERR435483	B2	BSAC Kallonen et al. 2017		12		England	52.3555	1.1743	Blood	ExPEC	2009
11679_8#12	ERR435495	B2	BSAC Kallonen et al. 2017	13	12		England	52.3555	1.1743	Blood	ExPEC	2001
11679_8#13	ERR435496	B2	BSAC Kallonen et al. 2017	271	681		England	52.3555	1.1743	Blood	ExPEC	2001
11679_8#14	ERR435497	B2	BSAC Kallonen et al. 2017	4	95	CC95	England	52.3555	1.1743	Blood	ExPEC	2001	14	K1 complete
11679_8#15	ERR435498	B1	BSAC Kallonen et al. 2017	367	641		England	52.3555	1.1743	Blood	ExPEC	2001
11679_8#16	ERR435499	B2	BSAC Kallonen et al. 2017	4	95	CC95	England	52.3555	1.1743	Blood	ExPEC	2002	14	K1 complete
11679_8#17	ERR435500	B2	BSAC Kallonen et al. 2017	13	12		England	52.3555	1.1743	Blood	ExPEC	2002
11679_8#18	ERR435501	B2	BSAC Kallonen et al. 2017	3	73		England	52.3555	1.1743	Blood	ExPEC	2002
11679_8#19	ERR435502	D	BSAC Kallonen et al. 2017	141	963		England	52.3555	1.1743	Blood	ExPEC	2002
11679_8#20	ERR435503	B2	BSAC Kallonen et al. 2017	153	83		England	52.3555	1.1743	Blood	ExPEC	2002
11679_8#21	ERR435504	B2	BSAC Kallonen et al. 2017	3	73		England	52.3555	1.1743	Blood	ExPEC	2002
11679_8#22	ERR435505	B2	BSAC Kallonen et al. 2017	67	420		England	52.3555	1.1743	Blood	ExPEC	2002	14	K1 complete
11679_8#23	ERR435506	B2	BSAC Kallonen et al. 2017	317	1155		England	52.3555	1.1743	Blood	ExPEC	2002
11679_8#24	ERR435507	B2	BSAC Kallonen et al. 2017	11	127		England	52.3555	1.1743	Blood	ExPEC	2002
11679_8#25	ERR435508	B2	BSAC Kallonen et al. 2017	25	141	CC141	England	52.3555	1.1743	Blood	ExPEC	2002	14	K1 complete
11679_8#26	ERR435509	C	BSAC Kallonen et al. 2017	40	369		England	52.3555	1.1743	Blood	ExPEC	2003
11679_8#27	ERR435510	B2	BSAC Kallonen et al. 2017	13	12		England	52.3555	1.1743	Blood	ExPEC	2003
11679_8#28	ERR435511	A	BSAC Kallonen et al. 2017		10	CC10	England	52.3555	1.1743	Blood	ExPEC	2003
11679_8#29	ERR435512	A	BSAC Kallonen et al. 2017	324	48		England	52.3555	1.1743	Blood	ExPEC	2003
11679_8#30	ERR435513	B2	BSAC Kallonen et al. 2017	100	537		England	52.3555	1.1743	Blood	ExPEC	2003
11679_8#31	ERR435514	B2	BSAC Kallonen et al. 2017	287	363		England	52.3555	1.1743	Blood	ExPEC	2003	14	K1 complete
11679_8#32	ERR435515	B2	BSAC Kallonen et al. 2017	29	144	CC144	England	52.3555	1.1743	Blood	ExPEC	2003	14	K1 complete
11679_8#33	ERR435516	C	BSAC Kallonen et al. 2017	40	2230		England	52.3555	1.1743	Blood	ExPEC	2002
11679_8#34	ERR435517	F	BSAC Kallonen et al. 2017	31	1810	CC62	England	52.3555	1.1743	Blood	ExPEC	2003	14	K1 complete
11679_8#35	ERR435518	D	BSAC Kallonen et al. 2017	7	69		England	52.3555	1.1743	Blood	ExPEC	2003
11679_8#36	ERR435519	D	BSAC Kallonen et al. 2017	7	69		England	52.3555	1.1743	Blood	ExPEC	2003
11679_8#37	ERR435520	B2	BSAC Kallonen et al. 2017	4	95	CC95	England	52.3555	1.1743	Blood	ExPEC	2003	14	K1 complete
11679_8#38	ERR435521	B2	BSAC Kallonen et al. 2017	3	73		England	52.3555	1.1743	Blood	ExPEC	2003
11679_8#39	ERR435522	B2	BSAC Kallonen et al. 2017	3	73		England	52.3555	1.1743	Blood	ExPEC	2003
11679_8#40	ERR435523	D	BSAC Kallonen et al. 2017	19	393		England	52.3555	1.1743	Blood	ExPEC	2003
11679_8#41	ERR435524	B2	BSAC Kallonen et al. 2017	3	73		England	52.3555	1.1743	Blood	ExPEC	2003
11679_8#42	ERR435525	B2	BSAC Kallonen et al. 2017	3	73		England	52.3555	1.1743	Blood	ExPEC	2004
11679_8#43	ERR435526	D	BSAC Kallonen et al. 2017	7	69		England	52.3555	1.1743	Blood	ExPEC	2004
11679_8#44	ERR435527	A	BSAC Kallonen et al. 2017	334	1486		England	52.3555	1.1743	Blood	ExPEC	2002
11679_8#45	ERR435528	B2	BSAC Kallonen et al. 2017	4	95	CC95	England	52.3555	1.1743	Blood	ExPEC	2005	14	K1 complete
11679_8#46	ERR435529	B2	BSAC Kallonen et al. 2017	3	73		England	52.3555	1.1743	Blood	ExPEC	2005
11679_8#47	ERR435530	D	BSAC Kallonen et al. 2017	7	69		England	52.3555	1.1743	Blood	ExPEC	2005
11679_8#48	ERR435531	D	BSAC Kallonen et al. 2017	7	69		England	52.3555	1.1743	Blood	ExPEC	2005
11679_8#49	ERR435532	C	BSAC Kallonen et al. 2017		2272		England	52.3555	1.1743	Blood	ExPEC	2005
11679_8#50	ERR435533	D	BSAC Kallonen et al. 2017	7	69		England	52.3555	1.1743	Blood	ExPEC	2005
11679_8#52	ERR435534	B1	BSAC Kallonen et al. 2017		847		England	52.3555	1.1743	Blood	ExPEC	2006
11679_8#53	ERR435535	B2	BSAC Kallonen et al. 2017	47	357		England	52.3555	1.1743	Blood	ExPEC	2006	14	K1 complete
11679_8#54	ERR435536	B1	BSAC Kallonen et al. 2017	54	58		England	52.3555	1.1743	Blood	ExPEC	2006
11679_8#55	ERR435537	E	BSAC Kallonen et al. 2017	956	57		England	52.3555	1.1743	Blood	ExPEC	2007
11679_8#56	ERR435538	F	BSAC Kallonen et al. 2017	31	62	CC62	England	52.3555	1.1743	Blood	ExPEC	2007	14	K1 complete
11679_8#57	ERR435539	B2	BSAC Kallonen et al. 2017	2	131	CC131	England	52.3555	1.1743	Blood	ExPEC	2007
11679_8#58	ERR435540	D	BSAC Kallonen et al. 2017	7	69		England	52.3555	1.1743	Blood	ExPEC	2007
11679_8#59	ERR435541	F	BSAC Kallonen et al. 2017	186	354		England	52.3555	1.1743	Blood	ExPEC	2007
11679_8#60	ERR435542	B2	BSAC Kallonen et al. 2017	4	95	CC95	England	52.3555	1.1743	Blood	ExPEC	2007	14	K1 complete
11679_8#61	ERR435543	B2	BSAC Kallonen et al. 2017	271	681		England	52.3555	1.1743	Blood	ExPEC	2007
11679_8#62	ERR435544	B2	BSAC Kallonen et al. 2017	11	127		England	52.3555	1.1743	Blood	ExPEC	2007
11679_8#63	ERR435545	C	BSAC Kallonen et al. 2017	40	23		England	52.3555	1.1743	Blood	ExPEC	2007
11679_8#64	ERR435546	D	BSAC Kallonen et al. 2017		405		England	52.3555	1.1743	Blood	ExPEC	2008
11679_8#65	ERR435547	D	BSAC Kallonen et al. 2017	133	349		England	52.3555	1.1743	Blood	ExPEC	2008
11679_8#66	ERR435548	D	BSAC Kallonen et al. 2017	7	69		England	52.3555	1.1743	Blood	ExPEC	2006
11679_8#67	ERR435549	B2	BSAC Kallonen et al. 2017	13	12		England	52.3555	1.1743	Blood	ExPEC	2006
11679_8#68	ERR435550	D	BSAC Kallonen et al. 2017	7	69		England	52.3555	1.1743	Blood	ExPEC	2006
11679_8#69	ERR435551	D	BSAC Kallonen et al. 2017	7	69		England	52.3555	1.1743	Blood	ExPEC	2008
11679_8#70	ERR435552	B2	BSAC Kallonen et al. 2017	2	131	CC131	England	52.3555	1.1743	Blood	ExPEC	2009
11679_8#71	ERR435553	B1	BSAC Kallonen et al. 2017	979	86		England	52.3555	1.1743	Blood	ExPEC	2009
11679_8#72	ERR435554	B2	BSAC Kallonen et al. 2017	11	127		England	52.3555	1.1743	Blood	ExPEC	2009
11679_8#73	ERR435555	G	BSAC Kallonen et al. 2017	79	117		England	52.3555	1.1743	Blood	ExPEC	2010
11679_8#74	ERR435556	B2	BSAC Kallonen et al. 2017	2	131	CC131	England	52.3555	1.1743	Blood	ExPEC	2010
11679_8#75	ERR435557	C	BSAC Kallonen et al. 2017	978	90		England	52.3555	1.1743	Blood	ExPEC	2010
11679_8#76	ERR435558	D	BSAC Kallonen et al. 2017	7	69		England	52.3555	1.1743	Blood	ExPEC	2010
11679_8#77	ERR435559	B2	BSAC Kallonen et al. 2017	41	80	CC80	England	52.3555	1.1743	Blood	ExPEC	2010	14	K1 complete
11679_8#78	ERR435560	B2	BSAC Kallonen et al. 2017	3	73		England	52.3555	1.1743	Blood	ExPEC	2011
11679_8#79	ERR435561	D	BSAC Kallonen et al. 2017	7	69		England	52.3555	1.1743	Blood	ExPEC	2011
11679_8#80	ERR435562	C	BSAC Kallonen et al. 2017		88		England	52.3555	1.1743	Blood	ExPEC	2011
11679_8#81	ERR435563	B2	BSAC Kallonen et al. 2017	609	1333		England	52.3555	1.1743	Blood	ExPEC	2005
11679_8#82	ERR435564	B2	BSAC Kallonen et al. 2017	4	95	CC95	England	52.3555	1.1743	Blood	ExPEC	2007	14	K1 complete
11679_8#83	ERR435565	B2	BSAC Kallonen et al. 2017		104		England	52.3555	1.1743	Blood	ExPEC	2006
11679_8#84	ERR435566	B2	BSAC Kallonen et al. 2017	2	131	CC131	England	52.3555	1.1743	Blood	ExPEC	2008
11679_8#85	ERR435567	B2	BSAC Kallonen et al. 2017	2	131	CC131	England	52.3555	1.1743	Blood	ExPEC	2008
11679_8#86	ERR435568	B2	BSAC Kallonen et al. 2017	2	131	CC131	England	52.3555	1.1743	Blood	ExPEC	2007
11679_8#87	ERR435569	B2	BSAC Kallonen et al. 2017	2	131	CC131	England	52.3555	1.1743	Blood	ExPEC	2009
11679_8#88	ERR435570	B2	BSAC Kallonen et al. 2017	13	12		England	52.3555	1.1743	Blood	ExPEC	2010
11679_8#89	ERR435571	A	BSAC Kallonen et al. 2017	125	617		England	52.3555	1.1743	Blood	ExPEC	2006
11679_8#90	ERR435572	B2	BSAC Kallonen et al. 2017	11	127		England	52.3555	1.1743	Blood	ExPEC	2007
11679_8#91	ERR435573	B2	BSAC Kallonen et al. 2017	25	141	CC141	England	52.3555	1.1743	Blood	ExPEC	2011	14	K1 complete
11679_8#92	ERR435574	F	BSAC Kallonen et al. 2017	44	648		England	52.3555	1.1743	Blood	ExPEC	2011
11679_8#93	ERR435575	B2	BSAC Kallonen et al. 2017	25	141	CC141	England	52.3555	1.1743	Blood	ExPEC	2011	14	K1 complete
11679_8#94	ERR435576	A	BSAC Kallonen et al. 2017		10	CC10	England	52.3555	1.1743	Blood	ExPEC	2011
11679_8#95	ERR435577	D	BSAC Kallonen et al. 2017	63	38		England	52.3555	1.1743	Blood	ExPEC	2011
11679_8#96	ERR435578	B2	BSAC Kallonen et al. 2017	3	73		England	52.3555	1.1743	Blood	ExPEC	2008
11791_3#10	ERR439542	B2	BSAC Kallonen et al. 2017	47	357		England	52.3555	1.1743	Blood	ExPEC	2002	14	K1 complete
11791_3#11	ERR439543	B2	BSAC Kallonen et al. 2017	108	91		England	52.3555	1.1743	Blood	ExPEC	2002
11791_3#12	ERR439544	B2	BSAC Kallonen et al. 2017	3	73		England	52.3555	1.1743	Blood	ExPEC	2002
11791_3#13	ERR439545	B1	BSAC Kallonen et al. 2017	54	58		England	52.3555	1.1743	Blood	ExPEC	2002
11791_3#14	ERR439546	C	BSAC Kallonen et al. 2017		88		England	52.3555	1.1743	Blood	ExPEC	2002
11791_3#15	ERR439547	B1	BSAC Kallonen et al. 2017	864	1001		England	52.3555	1.1743	Blood	ExPEC	2002
11791_3#16	ERR439548	D	BSAC Kallonen et al. 2017	7	106		England	52.3555	1.1743	Blood	ExPEC	2002
11791_3#17	ERR439549	B2	BSAC Kallonen et al. 2017	67	420		England	52.3555	1.1743	Blood	ExPEC	2002	14	K1 complete
11791_3#18	ERR439550	B2	BSAC Kallonen et al. 2017	25	141	CC141	England	52.3555	1.1743	Blood	ExPEC	2003	14	K1 complete
11791_3#19	ERR439551	D	BSAC Kallonen et al. 2017	7	69		England	52.3555	1.1743	Blood	ExPEC	2003
11791_3#20	ERR439552	B2	BSAC Kallonen et al. 2017	13	12		England	52.3555	1.1743	Blood	ExPEC	2003
11791_3#21	ERR439553	B2	BSAC Kallonen et al. 2017	3	73		England	52.3555	1.1743	Blood	ExPEC	2003
11791_3#22	ERR439554	F	BSAC Kallonen et al. 2017	31	62	CC62	England	52.3555	1.1743	Blood	ExPEC	2003	14	K1 complete
11791_3#23	ERR439555	F	BSAC Kallonen et al. 2017	31	62	CC62	England	52.3555	1.1743	Blood	ExPEC	2003	14	K1 complete
11791_3#24	ERR439556	B2	BSAC Kallonen et al. 2017	3	73		England	52.3555	1.1743	Blood	ExPEC	2003
11791_3#25	ERR439557	B2	BSAC Kallonen et al. 2017	483	4260		England	52.3555	1.1743	Blood	ExPEC	2003
11791_3#26	ERR439558	B2	BSAC Kallonen et al. 2017	20	131		England	52.3555	1.1743	Blood	ExPEC	2003
11791_3#27	ERR439559	B2	BSAC Kallonen et al. 2017	41	80	CC80	England	52.3555	1.1743	Blood	ExPEC	2003	14	K1 complete
11791_3#28	ERR439560	C	BSAC Kallonen et al. 2017	40	369		England	52.3555	1.1743	Blood	ExPEC	2003
11791_3#29	ERR439561	B2	BSAC Kallonen et al. 2017	90	491		England	52.3555	1.1743	Blood	ExPEC	2003
11791_3#30	ERR439562	B2	BSAC Kallonen et al. 2017	13	12		England	52.3555	1.1743	Blood	ExPEC	2003
11791_3#31	ERR439563	B2	BSAC Kallonen et al. 2017	11	127		England	52.3555	1.1743	Blood	ExPEC	2003
11791_3#32	ERR439564	B2	BSAC Kallonen et al. 2017	2	131	CC131	England	52.3555	1.1743	Blood	ExPEC	2003
11791_3#33	ERR439565	B2	BSAC Kallonen et al. 2017	41	80	CC80	England	52.3555	1.1743	Blood	ExPEC	2003	14	K1 complete
11791_3#34	ERR439566	B2	BSAC Kallonen et al. 2017	3	73		England	52.3555	1.1743	Blood	ExPEC	2003
11791_3#35	ERR439567	A	BSAC Kallonen et al. 2017	12	10	CC10	England	52.3555	1.1743	Blood	ExPEC	2003
11791_3#36	ERR439568	B2	BSAC Kallonen et al. 2017	3	73		England	52.3555	1.1743	Blood	ExPEC	2004
11791_3#37	ERR439569	B2	BSAC Kallonen et al. 2017	100	1604		England	52.3555	1.1743	Blood	ExPEC	2004
11791_3#38	ERR439570	B2	BSAC Kallonen et al. 2017	4	95	CC95	England	52.3555	1.1743	Blood	ExPEC	2005	14	K1 complete
11791_3#39	ERR439571	F	BSAC Kallonen et al. 2017	31	62	CC62	England	52.3555	1.1743	Blood	ExPEC	2005	14	K1 complete
11791_3#40	ERR439572	B2	BSAC Kallonen et al. 2017	3	73		England	52.3555	1.1743	Blood	ExPEC	2005
11791_3#41	ERR439573	F	BSAC Kallonen et al. 2017	31	62	CC62	England	52.3555	1.1743	Blood	ExPEC	2005	14	K1 complete
11791_3#42	ERR439574	B2	BSAC Kallonen et al. 2017	3	73		England	52.3555	1.1743	Blood	ExPEC	2005
11791_3#43	ERR439575	B2	BSAC Kallonen et al. 2017	2	131	CC131	England	52.3555	1.1743	Blood	ExPEC	2005
11791_3#44	ERR439576	D	BSAC Kallonen et al. 2017	7	69		England	52.3555	1.1743	Blood	ExPEC	2005
11791_3#45	ERR439577	B1	BSAC Kallonen et al. 2017	552	5628		England	52.3555	1.1743	Blood	ExPEC	2005
11791_3#46	ERR439578	B2	BSAC Kallonen et al. 2017	56	372		England	52.3555	1.1743	Blood	ExPEC	2006
11791_3#47	ERR439579	B2	BSAC Kallonen et al. 2017	11	127		England	52.3555	1.1743	Blood	ExPEC	2006
11791_3#48	ERR439580	B2	BSAC Kallonen et al. 2017	3	73		England	52.3555	1.1743	Blood	ExPEC	2006
11791_3#49	ERR439581	B2	BSAC Kallonen et al. 2017	20	131		England	52.3555	1.1743	Blood	ExPEC	2007
11791_3#50	ERR439582	B1	BSAC Kallonen et al. 2017	809	101		England	52.3555	1.1743	Blood	ExPEC	2007
11791_3#51	ERR439583	B1	BSAC Kallonen et al. 2017	54	58		England	52.3555	1.1743	Blood	ExPEC	2007
11791_3#52	ERR439584	G	BSAC Kallonen et al. 2017	79	117		England	52.3555	1.1743	Blood	ExPEC	2007
11791_3#53	ERR439585	D	BSAC Kallonen et al. 2017	810	5662		England	52.3555	1.1743	Blood	ExPEC	2007
11791_3#54	ERR439586	D	BSAC Kallonen et al. 2017	7	69		England	52.3555	1.1743	Blood	ExPEC	2007
11791_3#55	ERR439587	B1	BSAC Kallonen et al. 2017	122	443		England	52.3555	1.1743	Blood	ExPEC	2008
11791_3#56	ERR439588	B2	BSAC Kallonen et al. 2017	41	80	CC80	England	52.3555	1.1743	Blood	ExPEC	2008	14	K1 complete
11791_3#57	ERR439589	B2	BSAC Kallonen et al. 2017	13	12		England	52.3555	1.1743	Blood	ExPEC	2008
11791_3#58	ERR439590	B2	BSAC Kallonen et al. 2017	2	131	CC131	England	52.3555	1.1743	Blood	ExPEC	2009
11791_3#59	ERR439591	B2	BSAC Kallonen et al. 2017	11	127		England	52.3555	1.1743	Blood	ExPEC	2007
11791_3#6	ERR439538	C	BSAC Kallonen et al. 2017	40	410		England	52.3555	1.1743	Blood	ExPEC	2001
11791_3#60	ERR439592	B2	BSAC Kallonen et al. 2017	1122	1858		England	52.3555	1.1743	Blood	ExPEC	2006
11791_3#61	ERR439593	B1	BSAC Kallonen et al. 2017	54	767		England	52.3555	1.1743	Blood	ExPEC	2006
11791_3#62	ERR439594	B2	BSAC Kallonen et al. 2017	20	131		England	52.3555	1.1743	Blood	ExPEC	2007
11791_3#63	ERR439595	D	BSAC Kallonen et al. 2017	19	393		England	52.3555	1.1743	Blood	ExPEC	2007
11791_3#64	ERR439596	F	BSAC Kallonen et al. 2017	1120	648		England	52.3555	1.1743	Blood	ExPEC	2009
11791_3#65	ERR439597	D	BSAC Kallonen et al. 2017	7	69		England	52.3555	1.1743	Blood	ExPEC	2009
11791_3#66	ERR439598	D	BSAC Kallonen et al. 2017	7	69		England	52.3555	1.1743	Blood	ExPEC	2011
11791_3#67	ERR439599	B1	BSAC Kallonen et al. 2017	1121	1125		England	52.3555	1.1743	Blood	ExPEC	2003
11791_3#7	ERR439539	B2	BSAC Kallonen et al. 2017	3	73		England	52.3555	1.1743	Blood	ExPEC	2002
11791_3#70	ERR439602	D	BSAC Kallonen et al. 2017	46	405		England	52.3555	1.1743	Blood	ExPEC	2004
11791_3#71	ERR439603	B2	BSAC Kallonen et al. 2017	271	681		England	52.3555	1.1743	Blood	ExPEC	2004
11791_3#72	ERR439604	C	BSAC Kallonen et al. 2017		88		England	52.3555	1.1743	Blood	ExPEC	2004
11791_3#73	ERR439605	B2	BSAC Kallonen et al. 2017	4	390	CC95	England	52.3555	1.1743	Blood	ExPEC	2004	14	K1 complete
11791_3#74	ERR439606	B2	BSAC Kallonen et al. 2017	4	95	CC95	England	52.3555	1.1743	Blood	ExPEC	2005	14	K1 complete
11791_3#75	ERR439607	B2	BSAC Kallonen et al. 2017	3	73		England	52.3555	1.1743	Blood	ExPEC	2005
11791_3#76	ERR439608	B2	BSAC Kallonen et al. 2017	25	141	CC141	England	52.3555	1.1743	Blood	ExPEC	2007	14	K1 complete
11791_3#77	ERR439609	B2	BSAC Kallonen et al. 2017	3	73		England	52.3555	1.1743	Blood	ExPEC	2006
11791_3#78	ERR439610	B2	BSAC Kallonen et al. 2017	13	12		England	52.3555	1.1743	Blood	ExPEC	2008
11791_3#79	ERR439611	B2	BSAC Kallonen et al. 2017	813	680		England	52.3555	1.1743	Blood	ExPEC	2009
11791_3#8	ERR439540	B2	BSAC Kallonen et al. 2017	4	95	CC95	England	52.3555	1.1743	Blood	ExPEC	2002	14	K1 complete
11791_3#80	ERR439612	D	BSAC Kallonen et al. 2017	7	69		England	52.3555	1.1743	Blood	ExPEC	2009
11791_3#81	ERR439613	B2	BSAC Kallonen et al. 2017	2	131	CC131	England	52.3555	1.1743	Blood	ExPEC	2008
11791_3#82	ERR439614	A	BSAC Kallonen et al. 2017	555	10	CC10	England	52.3555	1.1743	Blood	ExPEC	2010
11791_3#83	ERR439615	D	BSAC Kallonen et al. 2017	19	393		England	52.3555	1.1743	Blood	ExPEC	2009
11791_3#84	ERR439616	B2	BSAC Kallonen et al. 2017	17	404		England	52.3555	1.1743	Blood	ExPEC	2009
11791_3#85	ERR439617	B1	BSAC Kallonen et al. 2017	154	345		England	52.3555	1.1743	Blood	ExPEC	2009
11791_3#86	ERR439618	B2	BSAC Kallonen et al. 2017	4	95	CC95	England	52.3555	1.1743	Blood	ExPEC	2011	14	K1 complete
11791_3#87	ERR439619	C	BSAC Kallonen et al. 2017	40	410		England	52.3555	1.1743	Blood	ExPEC	2007
11791_3#88	ERR439620	B1	BSAC Kallonen et al. 2017	134	162		England	52.3555	1.1743	Blood	ExPEC	2007
11791_3#89	ERR439621	B2	BSAC Kallonen et al. 2017	3	73		England	52.3555	1.1743	Blood	ExPEC	2010
11791_3#9	ERR439541	B1	BSAC Kallonen et al. 2017		5519		England	52.3555	1.1743	Blood	ExPEC	2002
11791_3#90	ERR439622	C	BSAC Kallonen et al. 2017		88		England	52.3555	1.1743	Blood	ExPEC	2005
11791_3#91	ERR439623	B2	BSAC Kallonen et al. 2017	41	80	CC80	England	52.3555	1.1743	Blood	ExPEC	2005	14	K1 complete
11791_3#92	ERR439624	B2	BSAC Kallonen et al. 2017	2	131	CC131	England	52.3555	1.1743	Blood	ExPEC	2008
11791_3#93	ERR439625	A	BSAC Kallonen et al. 2017		10	CC10	England	52.3555	1.1743	Blood	ExPEC	2009
11791_3#94	ERR439626	D	BSAC Kallonen et al. 2017		394		England	52.3555	1.1743	Blood	ExPEC	2011	14	K1 complete
11791_3#95	ERR439627	B2	BSAC Kallonen et al. 2017	25	998	CC141	England	52.3555	1.1743	Blood	ExPEC	2001
11791_3#96	ERR439628	B2	BSAC Kallonen et al. 2017		12		England	52.3555	1.1743	Blood	ExPEC	2009
11791_6#12	ERR439639	B2	BSAC Kallonen et al. 2017	287	363		England	52.3555	1.1743	Blood	ExPEC	2002	14	K1 complete
11791_6#13	ERR439640	B2	BSAC Kallonen et al. 2017	13	12		England	52.3555	1.1743	Blood	ExPEC	2002
11791_6#14	ERR439641	D	BSAC Kallonen et al. 2017	37	405		England	52.3555	1.1743	Blood	ExPEC	2002
11791_6#15	ERR439642	B2	BSAC Kallonen et al. 2017	3	73		England	52.3555	1.1743	Blood	ExPEC	2002
11791_6#16	ERR439643	F	BSAC Kallonen et al. 2017	33	59	CC59	England	52.3555	1.1743	Blood	ExPEC	2002	14	K1 complete
11791_6#17	ERR439644	B2	BSAC Kallonen et al. 2017	25	141	CC141	England	52.3555	1.1743	Blood	ExPEC	2002	14	K1 complete
11791_6#18	ERR439645	A	BSAC Kallonen et al. 2017	649	2253		England	52.3555	1.1743	Blood	ExPEC	2003
11791_6#19	ERR439646	D	BSAC Kallonen et al. 2017		38		England	52.3555	1.1743	Blood	ExPEC	2003
11791_6#20	ERR439647	B2	BSAC Kallonen et al. 2017	4	95	CC95	England	52.3555	1.1743	Blood	ExPEC	2004	14	K1 complete
11791_6#21	ERR439648	B2	BSAC Kallonen et al. 2017	4	95	CC95	England	52.3555	1.1743	Blood	ExPEC	2004	14	K1 complete
11791_6#22	ERR439649	B2	BSAC Kallonen et al. 2017	3	73		England	52.3555	1.1743	Blood	ExPEC	2004
11791_6#23	ERR439650	B2	BSAC Kallonen et al. 2017	3	73		England	52.3555	1.1743	Blood	ExPEC	2005
11791_6#24	ERR439651	B2	BSAC Kallonen et al. 2017	2	131	CC131	England	52.3555	1.1743	Blood	ExPEC	2006
11791_6#25	ERR439652	B2	BSAC Kallonen et al. 2017	2	131	CC131	England	52.3555	1.1743	Blood	ExPEC	2006
11791_6#26	ERR439653	B2	BSAC Kallonen et al. 2017	4	95	CC95	England	52.3555	1.1743	Blood	ExPEC	2006	14	K1 complete
11791_6#27	ERR439654	D	BSAC Kallonen et al. 2017	19	393		England	52.3555	1.1743	Blood	ExPEC	2008
11791_6#28	ERR439655	B2	BSAC Kallonen et al. 2017	13	12		England	52.3555	1.1743	Blood	ExPEC	2009
11791_6#29	ERR439656	D	BSAC Kallonen et al. 2017	77	38		England	52.3555	1.1743	Blood	ExPEC	2008
11791_6#30	ERR439657	B2	BSAC Kallonen et al. 2017	2	131	CC131	England	52.3555	1.1743	Blood	ExPEC	2009
11791_6#32	ERR439658	B2	BSAC Kallonen et al. 2017	2	131	CC131	England	52.3555	1.1743	Blood	ExPEC	2009
11791_6#33	ERR439659	D	BSAC Kallonen et al. 2017	19	393		England	52.3555	1.1743	Blood	ExPEC	2010
11791_6#34	ERR439660	B2	BSAC Kallonen et al. 2017	17	404		England	52.3555	1.1743	Blood	ExPEC	2010
11791_6#35	ERR439661	D	BSAC Kallonen et al. 2017		38		England	52.3555	1.1743	Blood	ExPEC	2009
11791_6#36	ERR439662	B2	BSAC Kallonen et al. 2017	4	95	CC95	England	52.3555	1.1743	Blood	ExPEC	2011	14	K1 complete
11791_6#37	ERR439663	B2	BSAC Kallonen et al. 2017	2	131	CC131	England	52.3555	1.1743	Blood	ExPEC	2011
11791_6#38	ERR439664	D	BSAC Kallonen et al. 2017		38		England	52.3555	1.1743	Blood	ExPEC	2011
11791_6#39	ERR439665	B2	BSAC Kallonen et al. 2017	3	73		England	52.3555	1.1743	Blood	ExPEC	2011
11791_7#37	ERR439700	B1	BSAC Kallonen et al. 2017	42	297		England	52.3555	1.1743	Blood	ExPEC	2001
11791_7#38	ERR439701	B2	BSAC Kallonen et al. 2017	4	95	CC95	England	52.3555	1.1743	Blood	ExPEC	2001	14	K1 complete
11791_7#39	ERR439702	A	BSAC Kallonen et al. 2017		10	CC10	England	52.3555	1.1743	Blood	ExPEC	2001
11791_7#40	ERR439703	B2	BSAC Kallonen et al. 2017	3	73		England	52.3555	1.1743	Blood	ExPEC	2001
11791_7#41	ERR439704	B2	BSAC Kallonen et al. 2017	3	73		England	52.3555	1.1743	Blood	ExPEC	2001
11791_7#42	ERR439705	B1	BSAC Kallonen et al. 2017	879	5082		England	52.3555	1.1743	Blood	ExPEC	2002
11791_7#44	ERR439706	B2	BSAC Kallonen et al. 2017	3	73		England	52.3555	1.1743	Blood	ExPEC	2002
11791_7#45	ERR439707	B2	BSAC Kallonen et al. 2017	2	131	CC131	England	52.3555	1.1743	Blood	ExPEC	2003
11791_7#46	ERR439708	B2	BSAC Kallonen et al. 2017	17	14		England	52.3555	1.1743	Blood	ExPEC	2003
11791_7#47	ERR439709	D	BSAC Kallonen et al. 2017	19	393		England	52.3555	1.1743	Blood	ExPEC	2003
11791_7#48	ERR439710	B2	BSAC Kallonen et al. 2017	3	73		England	52.3555	1.1743	Blood	ExPEC	2003
11791_7#49	ERR439711	B2	BSAC Kallonen et al. 2017	2	131	CC131	England	52.3555	1.1743	Blood	ExPEC	2004
11791_7#50	ERR439712	B2	BSAC Kallonen et al. 2017	2	131	CC131	England	52.3555	1.1743	Blood	ExPEC	2004
11791_7#51	ERR439713	B2	BSAC Kallonen et al. 2017	29	144	CC144	England	52.3555	1.1743	Blood	ExPEC	2004	14	K1 complete
11791_7#52	ERR439714	D	BSAC Kallonen et al. 2017	19	393		England	52.3555	1.1743	Blood	ExPEC	2004
11791_7#53	ERR439715	D	BSAC Kallonen et al. 2017	7	69		England	52.3555	1.1743	Blood	ExPEC	2004
11791_7#54	ERR439716	B2	BSAC Kallonen et al. 2017	25	141	CC141	England	52.3555	1.1743	Blood	ExPEC	2004	14	K1 complete
11791_7#55	ERR439717	B2	BSAC Kallonen et al. 2017	2	131	CC131	England	52.3555	1.1743	Blood	ExPEC	2003
11791_7#56	ERR439718	B2	BSAC Kallonen et al. 2017	3	73		England	52.3555	1.1743	Blood	ExPEC	2005
11791_7#57	ERR439719	F	BSAC Kallonen et al. 2017	31	62	CC62	England	52.3555	1.1743	Blood	ExPEC	2004	14	K1 complete
11791_7#58	ERR439720	B2	BSAC Kallonen et al. 2017	90	491		England	52.3555	1.1743	Blood	ExPEC	2004
11791_7#59	ERR439721	B2	BSAC Kallonen et al. 2017	2	131	CC131	England	52.3555	1.1743	Blood	ExPEC	2004
11791_7#60	ERR439722	B2	BSAC Kallonen et al. 2017	2	131	CC131	England	52.3555	1.1743	Blood	ExPEC	2004
11791_7#61	ERR439723	B2	BSAC Kallonen et al. 2017	3	73		England	52.3555	1.1743	Blood	ExPEC	2004
11791_7#62	ERR439724	B2	BSAC Kallonen et al. 2017	3	73		England	52.3555	1.1743	Blood	ExPEC	2005
11791_7#63	ERR439725	B2	BSAC Kallonen et al. 2017	3	73		England	52.3555	1.1743	Blood	ExPEC	2008
11791_7#64	ERR439726	B2	BSAC Kallonen et al. 2017	3	73		England	52.3555	1.1743	Blood	ExPEC	2008
11791_7#65	ERR439727	B2	BSAC Kallonen et al. 2017	3	73		England	52.3555	1.1743	Blood	ExPEC	2009
11791_7#66	ERR439728	A	BSAC Kallonen et al. 2017		167		England	52.3555	1.1743	Blood	ExPEC	2010
11791_7#67	ERR439729	B2	BSAC Kallonen et al. 2017	13	12		England	52.3555	1.1743	Blood	ExPEC	2010
11791_7#68	ERR439730	B2	BSAC Kallonen et al. 2017	166	567		England	52.3555	1.1743	Blood	ExPEC	2011	14	K1 complete
11791_7#69	ERR439731	D	BSAC Kallonen et al. 2017	444	973		England	52.3555	1.1743	Blood	ExPEC	2011
11791_7#70	ERR439732	B2	BSAC Kallonen et al. 2017	317	1155		England	52.3555	1.1743	Blood	ExPEC	2005
11893_8#71	ERR460494	C	BSAC Kallonen et al. 2017		23		England	52.3555	1.1743	Blood	ExPEC	2005
12045_3#57	ERR485890	B2	BSAC Kallonen et al. 2017	4	95	CC95	England	52.3555	1.1743	Blood	ExPEC	2004	14	K1 complete
12045_3#58	ERR485891	D	BSAC Kallonen et al. 2017	7	69		England	52.3555	1.1743	Blood	ExPEC	2002
12045_3#59	ERR485892	D	BSAC Kallonen et al. 2017	19	393		England	52.3555	1.1743	Blood	ExPEC	2002
12045_3#60	ERR485893	B2	BSAC Kallonen et al. 2017	3	73		England	52.3555	1.1743	Blood	ExPEC	2007
12045_3#61	ERR485894	A	BSAC Kallonen et al. 2017	92	10	CC10	England	52.3555	1.1743	Blood	ExPEC	2003
12045_3#62	ERR485895	B2	BSAC Kallonen et al. 2017	29	144	CC144	England	52.3555	1.1743	Blood	ExPEC	2008	14	K1 complete
12045_3#63	ERR485896	B2	BSAC Kallonen et al. 2017	3	73		England	52.3555	1.1743	Blood	ExPEC	2004
12045_3#64	ERR485897	B2	BSAC Kallonen et al. 2017	13	12		England	52.3555	1.1743	Blood	ExPEC	2004
12045_3#65	ERR485898	B2	BSAC Kallonen et al. 2017	11	127		England	52.3555	1.1743	Blood	ExPEC	2007
12045_3#66	ERR485899	B2	BSAC Kallonen et al. 2017	4	95	CC95	England	52.3555	1.1743	Blood	ExPEC	2002	14	K1 complete
12045_3#67	ERR485900	B2	BSAC Kallonen et al. 2017	3	73		England	52.3555	1.1743	Blood	ExPEC	2002
24276_3#281	ERS1930394	B2	Clinical K1 samples. Alonso et al. 2023	4	421	CC95	UK	52.3555	1.1743	CSF	ExPEC		14	K1 complete
24276_3#282	ERS1930395	B2	Clinical K1 samples. Alonso et al. 2023	29	144	CC144	UK	52.3555	1.1743	CSF	ExPEC		14	K1 complete
24276_3#283	ERS1930396	B2	Clinical K1 samples. Alonso et al. 2023	4	390	CC95	UK	52.3555	1.1743	Blood	ExPEC		14	K1 complete
24276_3#284	ERS1930397	B2	Clinical K1 samples. Alonso et al. 2023	25	998	CC141	UK	52.3555	1.1743	Blood	ExPEC		14	K1 complete
24276_3#285	ERS1930398	B2	Clinical K1 samples. Alonso et al. 2023	4	416	CC95	UK	52.3555	1.1743	Blood	ExPEC		14	K1 complete
24276_3#286	ERS1930399	B2	Clinical K1 samples. Alonso et al. 2023	4	416	CC95	UK	52.3555	1.1743	Blood	ExPEC		14	K1 complete
24276_3#287	ERS1930400	B2	Clinical K1 samples. Alonso et al. 2023	47	357		UK	52.3555	1.1743	Blood	ExPEC		14	K1 complete
24276_3#288	ERS1930401	B2	Clinical K1 samples. Alonso et al. 2023	47	357		UK	52.3555	1.1743	Blood	ExPEC		14	K1 complete
24276_3#289	ERS1930402	F	Clinical K1 samples. Alonso et al. 2023	33	59	CC59	UK	52.3555	1.1743	Blood	ExPEC		14	K1 complete
24276_3#290	ERS1930403	F	Clinical K1 samples. Alonso et al. 2023	33	59	CC59	UK	52.3555	1.1743	Blood	ExPEC		14	K1 complete
24276_3#291	ERS1930404	B2	Clinical K1 samples. Alonso et al. 2023	4	95	CC95	UK	52.3555	1.1743	Blood	ExPEC		14	K1 complete
24276_3#292	ERS1930405	B2	Clinical K1 samples. Alonso et al. 2023	4	95	CC95	UK	52.3555	1.1743	Blood	ExPEC		14	K1 complete
24276_3#293	ERS1930406	B2	Clinical K1 samples. Alonso et al. 2023	4	95	CC95	UK	52.3555	1.1743	Blood	ExPEC		14	K1 complete
24276_3#294	ERS1930407	B2	Clinical K1 samples. Alonso et al. 2023	4	95	CC95	UK	52.3555	1.1743	Blood	ExPEC		14	K1 complete
24276_3#296	ERS1930409	B2	Clinical K1 samples. Alonso et al. 2023	836	429		UK	52.3555	1.1743	Blood	ExPEC		14	K1 complete
24276_3#297	ERS1930410	B2	Clinical K1 samples. Alonso et al. 2023	836	429		UK	52.3555	1.1743	Blood	ExPEC		14	K1 complete
24276_3#298	ERS1930411	B2	Clinical K1 samples. Alonso et al. 2023	4	95	CC95	UK	52.3555	1.1743	Blood	ExPEC		14	K1 complete
24276_3#299	ERS1930412	B2	Clinical K1 samples. Alonso et al. 2023	4	95	CC95	UK	52.3555	1.1743	Blood	ExPEC		14	K1 complete
24276_3#300	ERS1930413	B2	Clinical K1 samples. Alonso et al. 2023	4	95	CC95	UK	52.3555	1.1743	Blood	ExPEC		14	K1 complete
24276_3#301	ERS1930414	B2	Clinical K1 samples. Alonso et al. 2023	4	95	CC95	UK	52.3555	1.1743	Blood	ExPEC		14	K1 complete
24276_3#302	ERS1930415	B2	Clinical K1 samples. Alonso et al. 2023	4	95	CC95	UK	52.3555	1.1743	Blood	ExPEC		14	K1 complete
24276_3#303	ERS1930416	B2	Clinical K1 samples. Alonso et al. 2023	4	95	CC95	UK	52.3555	1.1743	Blood	ExPEC		14	K1 complete
24276_3#304	ERS1930417	B2	Clinical K1 samples. Alonso et al. 2023	1186	140	CC95	UK	52.3555	1.1743	Blood	ExPEC		14	K1 complete
24276_3#305	ERS1930418	B2	Clinical K1 samples. Alonso et al. 2023	4	95	CC95	UK	52.3555	1.1743	Blood	ExPEC		14	K1 complete
24276_3#306	ERS1930419	B2	Clinical K1 samples. Alonso et al. 2023	4	95	CC95	UK	52.3555	1.1743	Blood	ExPEC		14	K1 complete
24276_3#307	ERS1930420	B2	Clinical K1 samples. Alonso et al. 2023	4	95	CC95	UK	52.3555	1.1743	Blood	ExPEC		14	K1 complete
24276_3#308	ERS1930421	B2	Clinical K1 samples. Alonso et al. 2023	4	5484	CC95	UK	52.3555	1.1743	Blood	ExPEC		14	K1 complete
24276_3#310	ERS1930423	B2	Clinical K1 samples. Alonso et al. 2023	4	95	CC95	UK	52.3555	1.1743	Blood	ExPEC		14	K1 complete
24276_3#311	ERS1930424	B2	Clinical K1 samples. Alonso et al. 2023	67	569		UK	52.3555	1.1743	Blood	ExPEC		14	K1 complete
24276_3#312	ERS1930425	B2	Clinical K1 samples. Alonso et al. 2023	115	428		UK	52.3555	1.1743	Blood	ExPEC		14	K1 complete
24276_3#313	ERS1930426	B2	Clinical K1 samples. Alonso et al. 2023	4	95	CC95	UK	52.3555	1.1743	Blood	ExPEC		14	K1 complete
24276_3#314	ERS1930427	B2	Clinical K1 samples. Alonso et al. 2023	67	420		UK	52.3555	1.1743	Blood	ExPEC		14	K1 complete
24276_3#315	ERS1930428	B2	Clinical K1 samples. Alonso et al. 2023	2	131	CC131	Mexico	23.6345	-102.553	Blood	ExPEC		14	K1 complete
24276_3#316	ERS1930429	B2	Clinical K1 samples. Alonso et al. 2023	2	131	CC131	Mexico	23.6345	-102.553	Blood	ExPEC		14	K1 complete
24276_3#317	ERS1930430	B2	Clinical K1 samples. Alonso et al. 2023	2	4713	CC131	Mexico	23.6345	-102.553	Blood	ExPEC		14	K1 complete
24276_3#318	ERS1930431	A	Clinical K1 samples. Alonso et al. 2023	53	10	CC10	Mexico	23.6345	-102.553	Blood	ExPEC		14	K1 complete
24276_3#319	ERS1930432	B2	Clinical K1 samples. Alonso et al. 2023	17	1193		Mexico	23.6345	-102.553	Blood	ExPEC		14	K1 complete
24276_3#321	ERS1930434	B2	Clinical K1 samples. Alonso et al. 2023	4	95	CC95	Laos	19.8563	102.496	Blood	ExPEC		14	K1 complete
24276_3#322	ERS1930435	B2	Clinical K1 samples. Alonso et al. 2023		504		UK	52.3555	1.1743		ExPEC		14	K1 complete
24276_3#324	ERS1930437	B2	Clinical K1 samples. Alonso et al. 2023	4	95	CC95	Laos	19.8563	102.496	Blood	ExPEC		14	K1 complete
24276_3#325	ERS1930438	B2	Clinical K1 samples. Alonso et al. 2023	4	95	CC95	USA	37.0902	-95.7129	Blood	ExPEC		14	K1 complete
24276_3#326	ERS1930439	B2	Clinical K1 samples. Alonso et al. 2023	4	95	CC95	USA	37.0902	-95.7129	Blood	ExPEC		14	K1 complete
24276_3#327	ERS1930440	B2	Clinical K1 samples. Alonso et al. 2023	4	95	CC95	USA	37.0902	-95.7129	Blood	ExPEC		14	K1 complete
24276_3#328	ERS1930441	B2	Clinical K1 samples. Alonso et al. 2023	4	95	CC95	USA	37.0902	-95.7129	Blood	ExPEC		14	K1 complete
24276_3#329	ERS1930442	B2	Clinical K1 samples. Alonso et al. 2023	4	95	CC95	USA	37.0902	-95.7129	Blood	ExPEC		14	K1 complete
24276_3#330	ERS1930443	B2	Clinical K1 samples. Alonso et al. 2023	4	95	CC95	USA	37.0902	-95.7129	Blood	ExPEC		14	K1 complete
24276_3#333	ERS1930446	B2	Clinical K1 samples. Alonso et al. 2023	4	95	CC95	USA	37.0902	-95.7129	Blood	ExPEC		14	K1 complete
24276_3#335	ERS1930448	B2	Clinical K1 samples. Alonso et al. 2023	25	998	CC141	Poland	51.9194	19.1451	Blood	ExPEC		14	K1 complete
24276_3#336	ERS1930449	B2	Clinical K1 samples. Alonso et al. 2023	25	998	CC141	Poland	51.9194	19.1451	Blood	ExPEC		14	K1 complete
24276_3#337	ERS1930450	B2	Clinical K1 samples. Alonso et al. 2023	25	141	CC141	Poland	51.9194	19.1451	Blood	ExPEC		14	K1 complete
24276_3#338	ERS1930451	B2	Clinical K1 samples. Alonso et al. 2023	4	95	CC95	Poland	51.9194	19.1451	Blood	ExPEC		14	K1 complete
24276_3#339	ERS1930452	B2	Clinical K1 samples. Alonso et al. 2023	25	141	CC141	Poland	51.9194	19.1451	Blood	ExPEC		14	K1 complete
24276_3#340	ERS1930453	A	Clinical K1 samples. Alonso et al. 2023	401	6453		Poland	51.9194	19.1451	Blood	ExPEC		14	K1 complete
24276_3#341	ERS1930454	B2	Clinical K1 samples. Alonso et al. 2023	4	416	CC95	UK	52.3555	1.1743		ExPEC		14	K1 complete
24276_3#343	ERS1930456	F	Clinical K1 samples. Alonso et al. 2023	31	62	CC62	UK	52.3555	1.1743	Blood	ExPEC		14	K1 complete
24276_3#344	ERS1930457	B2	Clinical K1 samples. Alonso et al. 2023	4	95	CC95	UK	52.3555	1.1743		ExPEC		14	K1 complete
24276_3#345	ERS1930458	B2	Clinical K1 samples. Alonso et al. 2023	4	95	CC95	UK	52.3555	1.1743		ExPEC		14	K1 complete
24276_3#346	ERS1930459	B2	Clinical K1 samples. Alonso et al. 2023	4	421	CC95	UK	52.3555	1.1743	Blood	ExPEC		14	K1 complete
24276_3#347	ERS1930460	B2	Clinical K1 samples. Alonso et al. 2023	4	-	CC95	UK	52.3555	1.1743	Blood	ExPEC		14	K1 complete
24276_3#348	ERS1930461	B2	Clinical K1 samples. Alonso et al. 2023	1189	95	CC95	UK	52.3555	1.1743	UTI	ExPEC		14	K1 complete
24276_3#349	ERS1930462	B2	Clinical K1 samples. Alonso et al. 2023	4	95	CC95	UK	52.3555	1.1743	UTI	ExPEC		14	K1 complete
24276_3#350	ERS1930463	F	Clinical K1 samples. Alonso et al. 2023	31	62	CC62	Brazil	-14.235	-51.9253	CSF	ExPEC		14	K1 complete
24276_3#351	ERS1930464	B2	Clinical K1 samples. Alonso et al. 2023	25	998	CC141	Brazil	-14.235	-51.9253	CSF	ExPEC		14	K1 complete
24276_3#352	ERS1930465	B2	Clinical K1 samples. Alonso et al. 2023	25	998	CC141	Brazil	-14.235	-51.9253	CSF	ExPEC		14	K1 complete
24276_4#1	ERS1930466	A	Clinical K1 samples. Alonso et al. 2023	53	10	CC10	Brazil	-14.235	-51.9253	CSF	ExPEC		14	K1 complete
24276_4#10	ERS1930475	F	Clinical K1 samples. Alonso et al. 2023	33	59	CC59	UK	52.3555	1.1743	Blood	ExPEC		14	K1 complete
24276_4#101	ERS1930565	B2	Clinical K1 samples. Alonso et al. 2023	4	95	CC95	UK	52.3555	1.1743		ExPEC		14	K1 complete
24276_4#102	ERS1930566	B2	Clinical K1 samples. Alonso et al. 2023	4	95	CC95	UK	52.3555	1.1743	Blood	ExPEC		14	K1 complete
24276_4#103	ERS1930567	B2	Clinical K1 samples. Alonso et al. 2023	4	95	CC95	UK	52.3555	1.1743	Blood	ExPEC		14	K1 complete
24276_4#104	ERS1930568	B2	Clinical K1 samples. Alonso et al. 2023	4	95	CC95	UK	52.3555	1.1743	Blood	ExPEC		14	K1 complete
24276_4#105	ERS1930569	B2	Clinical K1 samples. Alonso et al. 2023	4	95	CC95	UK	52.3555	1.1743	Blood	ExPEC		14	K1 complete
24276_4#106	ERS1930570	B2	Clinical K1 samples. Alonso et al. 2023	4	95	CC95	UK	52.3555	1.1743	Blood	ExPEC		14	K1 complete
24276_4#107	ERS1930571	B2	Clinical K1 samples. Alonso et al. 2023	4	5484	CC95	UK	52.3555	1.1743	Blood	ExPEC		14	K1 complete
24276_4#108	ERS1930572	B2	Clinical K1 samples. Alonso et al. 2023	4	95	CC95	UK	52.3555	1.1743	Blood	ExPEC		14	K1 complete
24276_4#109	ERS1930573	B2	Clinical K1 samples. Alonso et al. 2023	4	95	CC95	UK	52.3555	1.1743	Blood	ExPEC		14	K1 complete
24276_4#11	ERS1930476	F	Clinical K1 samples. Alonso et al. 2023	33	59	CC59	UK	52.3555	1.1743	Blood	ExPEC		14	K1 complete
24276_4#110	ERS1930574	B2	Clinical K1 samples. Alonso et al. 2023	4	95	CC95	UK	52.3555	1.1743	Blood	ExPEC		14	K1 complete
24276_4#111	ERS1930575	B2	Clinical K1 samples. Alonso et al. 2023	4	95	CC95	UK	52.3555	1.1743	Blood	ExPEC		14	K1 complete
24276_4#112	ERS1930576	B2	Clinical K1 samples. Alonso et al. 2023	4	95	CC95	UK	52.3555	1.1743	Blood	ExPEC		14	K1 complete
24276_4#113	ERS1930577	B2	Clinical K1 samples. Alonso et al. 2023	1190	95	CC95	UK	52.3555	1.1743	Blood	ExPEC		14	K1 complete
24276_4#114	ERS1930578	B2	Clinical K1 samples. Alonso et al. 2023	4	95	CC95	UK	52.3555	1.1743	Blood	ExPEC		14	K1 complete
24276_4#115	ERS1930579	B2	Clinical K1 samples. Alonso et al. 2023	4	95	CC95	UK	52.3555	1.1743	Blood	ExPEC		14	K1 complete
24276_4#116	ERS1930580	B2	Clinical K1 samples. Alonso et al. 2023	4	95	CC95	UK	52.3555	1.1743	Blood	ExPEC		14	K1 complete
24276_4#117	ERS1930581	B2	Clinical K1 samples. Alonso et al. 2023	4	95	CC95	UK	52.3555	1.1743	Blood	ExPEC		14	K1 complete
24276_4#118	ERS1930582	B2	Clinical K1 samples. Alonso et al. 2023	4	95	CC95	UK	52.3555	1.1743	Blood	ExPEC		14	K1 complete
24276_4#119	ERS1930583	B2	Clinical K1 samples. Alonso et al. 2023	4	95	CC95	UK	52.3555	1.1743	Blood	ExPEC		14	K1 complete
24276_4#12	ERS1930477	F	Clinical K1 samples. Alonso et al. 2023	33	59	CC59	UK	52.3555	1.1743	Blood	ExPEC		14	K1 complete
24276_4#120	ERS1930584	B2	Clinical K1 samples. Alonso et al. 2023	4	95	CC95	UK	52.3555	1.1743	Blood	ExPEC		14	K1_fragmented_neuC
24276_4#121	ERS1930585	B2	Clinical K1 samples. Alonso et al. 2023	1191	421	CC95	UK	52.3555	1.1743	Blood	ExPEC		14	K1 complete
24276_4#122	ERS1930586	B2	Clinical K1 samples. Alonso et al. 2023	4	95	CC95	UK	52.3555	1.1743	Blood	ExPEC		14	K1 complete
24276_4#123	ERS1930587	B2	Clinical K1 samples. Alonso et al. 2023	41	80	CC80	UK	52.3555	1.1743	Blood	ExPEC		14	K1 complete
24276_4#124	ERS1930588	B2	Clinical K1 samples. Alonso et al. 2023	4	95	CC95	UK	52.3555	1.1743	Blood	ExPEC		14	K1_partial_kpsF
24276_4#125	ERS1930589	B2	Clinical K1 samples. Alonso et al. 2023	4	95	CC95	UK	52.3555	1.1743	Blood	ExPEC		14	K1 complete
24276_4#126	ERS1930590	B2	Clinical K1 samples. Alonso et al. 2023	4	95	CC95	UK	52.3555	1.1743	Blood	ExPEC		14	K1 complete
24276_4#127	ERS1930591	B2	Clinical K1 samples. Alonso et al. 2023	4	95	CC95	UK	52.3555	1.1743	Blood	ExPEC		14	K1 complete
24276_4#128	ERS1930592	B2	Clinical K1 samples. Alonso et al. 2023	4	95	CC95	UK	52.3555	1.1743	Blood	ExPEC		14	K1 complete
24276_4#129	ERS1930593	B2	Clinical K1 samples. Alonso et al. 2023	4	95	CC95	UK	52.3555	1.1743	Blood	ExPEC		14	K1 complete
24276_4#13	ERS1930478	F	Clinical K1 samples. Alonso et al. 2023	33	59	CC59	UK	52.3555	1.1743	Blood	ExPEC		14	K1 complete
24276_4#130	ERS1930594	B2	Clinical K1 samples. Alonso et al. 2023	4	95	CC95	UK	52.3555	1.1743	Blood	ExPEC		14	K1 complete
24276_4#132	ERS1930596	B2	Clinical K1 samples. Alonso et al. 2023	25	998	CC141	UK	52.3555	1.1743	UTI	ExPEC		14	K1 complete
24276_4#133	ERS1930597	B2	Clinical K1 samples. Alonso et al. 2023	25	141	CC141	UK	52.3555	1.1743	UTI	ExPEC		14	K1 complete
24276_4#134	ERS1930598	B2	Clinical K1 samples. Alonso et al. 2023	25	141	CC141	UK	52.3555	1.1743	UTI	ExPEC		14	K1 complete
24276_4#135	ERS1930599	A	Clinical K1 samples. Alonso et al. 2023	53	10	CC10	UK	52.3555	1.1743	UTI	ExPEC		14	K1 complete
24276_4#136	ERS1930600	B2	Clinical K1 samples. Alonso et al. 2023	29	144	CC144	UK	52.3555	1.1743	UTI	ExPEC		14	K1 complete
24276_4#137	ERS1930601	A	Clinical K1 samples. Alonso et al. 2023	53	10	CC10	UK	52.3555	1.1743	UTI	ExPEC		14	K1 complete
24276_4#139	ERS1930603	B2	Clinical K1 samples. Alonso et al. 2023	25	998	CC141	UK	52.3555	1.1743	UTI	ExPEC		14	K1 complete
24276_4#14	ERS1930479	B2	Clinical K1 samples. Alonso et al. 2023	4	95	CC95	UK	52.3555	1.1743	Blood	ExPEC		14	K1 complete
24276_4#140	ERS1930604	B2	Clinical K1 samples. Alonso et al. 2023	25	998	CC141	UK	52.3555	1.1743	UTI	ExPEC		14	K1 complete
24276_4#141	ERS1930605	A	Clinical K1 samples. Alonso et al. 2023	53	3877		UK	52.3555	1.1743	UTI	ExPEC		14	K1 complete
24276_4#142	ERS1930606	B2	Clinical K1 samples. Alonso et al. 2023	4	95	CC95	UK	52.3555	1.1743	UTI	ExPEC		14	K1 complete
24276_4#143	ERS1930607	A	Clinical K1 samples. Alonso et al. 2023	53	3877		UK	52.3555	1.1743	UTI	ExPEC		14	K1 complete
24276_4#144	ERS1930608	B2	Clinical K1 samples. Alonso et al. 2023	4	95	CC95	UK	52.3555	1.1743	UTI	ExPEC		14	K1 complete
24276_4#145	ERS1930609	B2	Clinical K1 samples. Alonso et al. 2023	4	95	CC95	UK	52.3555	1.1743	UTI	ExPEC		14	K1 complete
24276_4#146	ERS1930610	B2	Clinical K1 samples. Alonso et al. 2023	4	95	CC95	UK	52.3555	1.1743	UTI	ExPEC		14	K1 complete
24276_4#148	ERS1930612	B2	Clinical K1 samples. Alonso et al. 2023	29	144	CC144	UK	52.3555	1.1743	UTI	ExPEC		14	K1 complete
24276_4#149	ERS1930613	F	Clinical K1 samples. Alonso et al. 2023	31	62	CC62	UK	52.3555	1.1743	UTI	ExPEC		14	K1 complete
24276_4#150	ERS1930614	B2	Clinical K1 samples. Alonso et al. 2023	29	144	CC144	UK	52.3555	1.1743	UTI	ExPEC		14	K1 complete
24276_4#16	ERS1930481	B2	Clinical K1 samples. Alonso et al. 2023	4	95	CC95	UK	52.3555	1.1743	Blood	ExPEC		14	K1 complete
24276_4#17	ERS1930482	B2	Clinical K1 samples. Alonso et al. 2023	4	95	CC95	UK	52.3555	1.1743	Blood	ExPEC		14	K1 complete
24276_4#18	ERS1930483	B2	Clinical K1 samples. Alonso et al. 2023	4	95	CC95	UK	52.3555	1.1743	Blood	ExPEC		14	K1 complete
24276_4#19	ERS1930484	B2	Clinical K1 samples. Alonso et al. 2023	4	95	CC95	UK	52.3555	1.1743	Blood	ExPEC		14	K1 complete
24276_4#2	ERS1930467	F	Clinical K1 samples. Alonso et al. 2023	31	62	CC62	Brazil	-14.235	-51.9253	CSF	ExPEC		14	K1 complete
24276_4#20	ERS1930485	B2	Clinical K1 samples. Alonso et al. 2023	4	421	CC95	UK	52.3555	1.1743	Blood	ExPEC		14	K1 complete
24276_4#21	ERS1930486	B2	Clinical K1 samples. Alonso et al. 2023	4	95	CC95	UK	52.3555	1.1743	Blood	ExPEC		14	K1 complete
24276_4#22	ERS1930487	B2	Clinical K1 samples. Alonso et al. 2023	4	95	CC95	UK	52.3555	1.1743	Blood	ExPEC		14	K1 complete
24276_4#23	ERS1930488	B2	Clinical K1 samples. Alonso et al. 2023	4	95	CC95	UK	52.3555	1.1743	Blood	ExPEC		14	K1 complete
24276_4#25	ERS1930489	B2	Clinical K1 samples. Alonso et al. 2023	4	95	CC95	UK	52.3555	1.1743	Blood	ExPEC		14	K1 complete
24276_4#26	ERS1930490	B2	Clinical K1 samples. Alonso et al. 2023	4	95	CC95	UK	52.3555	1.1743	Blood	ExPEC		14	K1 complete
24276_4#27	ERS1930491	B2	Clinical K1 samples. Alonso et al. 2023	4	95	CC95	UK	52.3555	1.1743	Blood	ExPEC		14	K1 complete
24276_4#28	ERS1930492	B2	Clinical K1 samples. Alonso et al. 2023	4	95	CC95	UK	52.3555	1.1743	Blood	ExPEC		14	K1 complete
24276_4#29	ERS1930493	B2	Clinical K1 samples. Alonso et al. 2023	4	95	CC95	UK	52.3555	1.1743	Blood	ExPEC		14	K1 complete
24276_4#3	ERS1930468	F	Clinical K1 samples. Alonso et al. 2023	31	62	CC62	Brazil	-14.235	-51.9253	CSF	ExPEC		14	K1 complete
24276_4#30	ERS1930494	B2	Clinical K1 samples. Alonso et al. 2023	4	95	CC95	UK	52.3555	1.1743	Blood	ExPEC		14	K1 complete
24276_4#31	ERS1930495	B2	Clinical K1 samples. Alonso et al. 2023	4	95	CC95	UK	52.3555	1.1743	Blood	ExPEC		14	K1 complete
24276_4#32	ERS1930496	B2	Clinical K1 samples. Alonso et al. 2023	25	998	CC141	UK	52.3555	1.1743	Blood	ExPEC		14	K1 complete
24276_4#33	ERS1930497	B2	Clinical K1 samples. Alonso et al. 2023	4	95	CC95	UK	52.3555	1.1743	Blood	ExPEC		14	K1 complete
24276_4#34	ERS1930498	B2	Clinical K1 samples. Alonso et al. 2023	4	95	CC95	UK	52.3555	1.1743	Blood	ExPEC		14	K1 complete
24276_4#35	ERS1930499	B2	Clinical K1 samples. Alonso et al. 2023	4	95	CC95	UK	52.3555	1.1743	Blood	ExPEC		14	K1 complete
24276_4#36	ERS1930500	B2	Clinical K1 samples. Alonso et al. 2023	4	95	CC95	UK	52.3555	1.1743	Blood	ExPEC		14	K1 complete
24276_4#37	ERS1930501	B2	Clinical K1 samples. Alonso et al. 2023	4	5360	CC95	UK	52.3555	1.1743	Blood	ExPEC		14	K1 complete
24276_4#38	ERS1930502	B2	Clinical K1 samples. Alonso et al. 2023	4	95	CC95	UK	52.3555	1.1743	Blood	ExPEC		14	K1 complete
24276_4#39	ERS1930503	B2	Clinical K1 samples. Alonso et al. 2023	4	416	CC95	UK	52.3555	1.1743	Blood	ExPEC		14	K1 complete
24276_4#4	ERS1930469	B2	Clinical K1 samples. Alonso et al. 2023	166	567		Brazil	-14.235	-51.9253	CSF	ExPEC		14	K1 complete
24276_4#40	ERS1930504	B2	Clinical K1 samples. Alonso et al. 2023	4	95	CC95	UK	52.3555	1.1743	Blood	ExPEC		14	K1 complete
24276_4#41	ERS1930505	B2	Clinical K1 samples. Alonso et al. 2023	4	95	CC95	UK	52.3555	1.1743	Blood	ExPEC		14	K1 complete
24276_4#42	ERS1930506	B2	Clinical K1 samples. Alonso et al. 2023		-		UK	52.3555	1.1743		ExPEC		14	K1 complete
24276_4#43	ERS1930507	B2	Clinical K1 samples. Alonso et al. 2023	4	95	CC95	UK	52.3555	1.1743		ExPEC		14	K1 complete
24276_4#44	ERS1930508	B2	Clinical K1 samples. Alonso et al. 2023	4	416	CC95	UK	52.3555	1.1743	Blood	ExPEC		14	K1 complete
24276_4#45	ERS1930509	B2	Clinical K1 samples. Alonso et al. 2023	4	95	CC95	UK	52.3555	1.1743	Blood	ExPEC		14	K1 complete
24276_4#46	ERS1930510	B2	Clinical K1 samples. Alonso et al. 2023	4	95	CC95	UK	52.3555	1.1743	Blood	ExPEC		14	K1 complete
24276_4#47	ERS1930511	B2	Clinical K1 samples. Alonso et al. 2023	4	95	CC95	UK	52.3555	1.1743	Blood	ExPEC		14	K1 complete
24276_4#48	ERS1930512	B2	Clinical K1 samples. Alonso et al. 2023	4	95	CC95	UK	52.3555	1.1743	Blood	ExPEC		14	K1 complete
24276_4#49	ERS1930513	B2	Clinical K1 samples. Alonso et al. 2023	4	95	CC95	UK	52.3555	1.1743	Blood	ExPEC		14	K1 complete
24276_4#5	ERS1930470	B2	Clinical K1 samples. Alonso et al. 2023	4	95	CC95	UK	52.3555	1.1743	Blood	ExPEC		14	K1 complete
24276_4#50	ERS1930514	B2	Clinical K1 samples. Alonso et al. 2023	4	95	CC95	UK	52.3555	1.1743	Blood	ExPEC		14	K1 complete
24276_4#51	ERS1930515	B2	Clinical K1 samples. Alonso et al. 2023	4	95	CC95	UK	52.3555	1.1743	Blood	ExPEC		14	K1 complete
24276_4#52	ERS1930516	B2	Clinical K1 samples. Alonso et al. 2023	4	95	CC95	UK	52.3555	1.1743	Blood	ExPEC		14	K1 complete
24276_4#53	ERS1930517	B2	Clinical K1 samples. Alonso et al. 2023	4	95	CC95	UK	52.3555	1.1743	Blood	ExPEC		14	K1 complete
24276_4#54	ERS1930518	B2	Clinical K1 samples. Alonso et al. 2023	4	95	CC95	UK	52.3555	1.1743	Blood	ExPEC		14	K1 complete
24276_4#55	ERS1930519	B2	Clinical K1 samples. Alonso et al. 2023	4	95	CC95	UK	52.3555	1.1743	Blood	ExPEC		14	K1 complete
24276_4#56	ERS1930520	F	Clinical K1 samples. Alonso et al. 2023	33	59	CC59	UK	52.3555	1.1743	Blood	ExPEC		14	K1_fragmented_neuA
24276_4#57	ERS1930521	B2	Clinical K1 samples. Alonso et al. 2023	4	95	CC95	UK	52.3555	1.1743	Blood	ExPEC		14	K1 complete
24276_4#58	ERS1930522	B2	Clinical K1 samples. Alonso et al. 2023	4	416	CC95	UK	52.3555	1.1743	Blood	ExPEC		14	K1 complete
24276_4#6	ERS1930471	F	Clinical K1 samples. Alonso et al. 2023	33	59	CC59	UK	52.3555	1.1743	Blood	ExPEC		14	K1 complete
24276_4#60	ERS1930524	B2	Clinical K1 samples. Alonso et al. 2023	4	95	CC95	UK	52.3555	1.1743	Blood	ExPEC		14	K1 complete
24276_4#62	ERS1930526	B2	Clinical K1 samples. Alonso et al. 2023	4	95	CC95	UK	52.3555	1.1743	Blood	ExPEC		14	K1 complete
24276_4#63	ERS1930527	B2	Clinical K1 samples. Alonso et al. 2023	4	95	CC95	UK	52.3555	1.1743	Blood	ExPEC		14	K1 complete
24276_4#64	ERS1930528	B2	Clinical K1 samples. Alonso et al. 2023	4	95	CC95	UK	52.3555	1.1743	Blood	ExPEC		14	K1 complete
24276_4#65	ERS1930529	B2	Clinical K1 samples. Alonso et al. 2023	4	95	CC95	UK	52.3555	1.1743	Blood	ExPEC		14	K1 complete
24276_4#66	ERS1930530	B2	Clinical K1 samples. Alonso et al. 2023	4	95	CC95	UK	52.3555	1.1743	Blood	ExPEC		14	K1 complete
24276_4#67	ERS1930531	B2	Clinical K1 samples. Alonso et al. 2023	4	95	CC95	UK	52.3555	1.1743	Blood	ExPEC		14	K1 complete
24276_4#68	ERS1930532	B2	Clinical K1 samples. Alonso et al. 2023	4	-	CC95	UK	52.3555	1.1743	Blood	ExPEC		14	K1 complete
24276_4#69	ERS1930533	B2	Clinical K1 samples. Alonso et al. 2023	4	95	CC95	UK	52.3555	1.1743	Blood	ExPEC		14	K1 complete
24276_4#7	ERS1930472	F	Clinical K1 samples. Alonso et al. 2023	33	59	CC59	UK	52.3555	1.1743	Blood	ExPEC		14	K1 complete
24276_4#70	ERS1930534	B2	Clinical K1 samples. Alonso et al. 2023	4	95	CC95	UK	52.3555	1.1743	Blood	ExPEC		14	K1 complete
24276_4#71	ERS1930535	B2	Clinical K1 samples. Alonso et al. 2023	4	95	CC95	UK	52.3555	1.1743	Blood	ExPEC		14	K1 complete
24276_4#72	ERS1930536	B2	Clinical K1 samples. Alonso et al. 2023	4	95	CC95	UK	52.3555	1.1743	Blood	ExPEC		14	K1 complete
24276_4#73	ERS1930537	B2	Clinical K1 samples. Alonso et al. 2023	4	95	CC95	UK	52.3555	1.1743	Blood	ExPEC		14	K1 complete
24276_4#75	ERS1930539	B2	Clinical K1 samples. Alonso et al. 2023	4	95	CC95	UK	52.3555	1.1743	Blood	ExPEC		14	K1 complete
24276_4#76	ERS1930540	B2	Clinical K1 samples. Alonso et al. 2023	4	95	CC95	UK	52.3555	1.1743	Blood	ExPEC		14	K1 complete
24276_4#78	ERS1930542	B2	Clinical K1 samples. Alonso et al. 2023	4	416	CC95	UK	52.3555	1.1743	Blood	ExPEC		14	K1 complete
24276_4#79	ERS1930543	B2	Clinical K1 samples. Alonso et al. 2023	4	95	CC95	UK	52.3555	1.1743	Blood	ExPEC		14	K1 complete
24276_4#80	ERS1930544	B2	Clinical K1 samples. Alonso et al. 2023	4	95	CC95	UK	52.3555	1.1743	Blood	ExPEC		14	K1 complete
24276_4#81	ERS1930545	B2	Clinical K1 samples. Alonso et al. 2023	4	95	CC95	UK	52.3555	1.1743	Blood	ExPEC		14	K1 complete
24276_4#82	ERS1930546	B2	Clinical K1 samples. Alonso et al. 2023	4	95	CC95	UK	52.3555	1.1743	Blood	ExPEC		14	K1 complete
24276_4#83	ERS1930547	B2	Clinical K1 samples. Alonso et al. 2023	4	95	CC95	UK	52.3555	1.1743	Blood	ExPEC		14	K1 complete
24276_4#84	ERS1930548	B2	Clinical K1 samples. Alonso et al. 2023	4	95	CC95	UK	52.3555	1.1743	Blood	ExPEC		14	K1 complete
24276_4#85	ERS1930549	B2	Clinical K1 samples. Alonso et al. 2023	4	95	CC95	UK	52.3555	1.1743	Blood	ExPEC		14	K1 complete
24276_4#86	ERS1930550	B2	Clinical K1 samples. Alonso et al. 2023	4	95	CC95	UK	52.3555	1.1743	Blood	ExPEC		14	K1 complete
24276_4#88	ERS1930552	B2	Clinical K1 samples. Alonso et al. 2023	4	95	CC95	UK	52.3555	1.1743	Blood	ExPEC		14	K1 complete
24276_4#89	ERS1930553	B2	Clinical K1 samples. Alonso et al. 2023	4	95	CC95	UK	52.3555	1.1743	Blood	ExPEC		14	K1 complete
24276_4#90	ERS1930554	F	Clinical K1 samples. Alonso et al. 2023	33	59	CC59	UK	52.3555	1.1743	Blood	ExPEC		14	K1 complete
24276_4#91	ERS1930555	B2	Clinical K1 samples. Alonso et al. 2023	4	95	CC95	UK	52.3555	1.1743	Blood	ExPEC		14	K1 complete
24276_4#92	ERS1930556	B2	Clinical K1 samples. Alonso et al. 2023	4	421	CC95	UK	52.3555	1.1743	Blood	ExPEC		14	K1 complete
24276_4#93	ERS1930557	B2	Clinical K1 samples. Alonso et al. 2023	4	95	CC95	UK	52.3555	1.1743	Blood	ExPEC		14	K1 complete
24276_4#94	ERS1930558	B2	Clinical K1 samples. Alonso et al. 2023	4	95	CC95	UK	52.3555	1.1743	Blood	ExPEC		14	K1 complete
24276_4#95	ERS1930559	B2	Clinical K1 samples. Alonso et al. 2023	4	95	CC95	UK	52.3555	1.1743	Blood	ExPEC		14	K1 complete
24276_4#96	ERS1930560	B2	Clinical K1 samples. Alonso et al. 2023	4	95	CC95	UK	52.3555	1.1743	Blood	ExPEC		14	K1 complete
24276_4#97	ERS1930561	B2	Clinical K1 samples. Alonso et al. 2023	4	95	CC95	UK	52.3555	1.1743	Blood	ExPEC		14	K1 complete
24276_4#98	ERS1930562	B2	Clinical K1 samples. Alonso et al. 2023	4	95	CC95	UK	52.3555	1.1743	Blood	ExPEC		14	K1 complete
24276_4#99	ERS1930563	B2	Clinical K1 samples. Alonso et al. 2023	4	95	CC95	UK	52.3555	1.1743	Blood	ExPEC		14	K1 complete
11657_5#1	ERR434259	A	CUH Kallonen et al. 2017	92	10	CC10	England	52.2053	0.1218	Blood	ExPEC	2006
11657_5#10	ERR434268	B1	CUH Kallonen et al. 2017	664	223		England	52.2053	0.1218	Blood	ExPEC	2010
11657_5#11	ERR434269	B2	CUH Kallonen et al. 2017	2	131	CC131	England	52.2053	0.1218	Blood	ExPEC	2010
11657_5#12	ERR434270	B2	CUH Kallonen et al. 2017	3	73		England	52.2053	0.1218	Blood	ExPEC	2010
11657_5#13	ERR434271	B2	CUH Kallonen et al. 2017	2	131	CC131	England	52.2053	0.1218	Blood	ExPEC	2010
11657_5#14	ERR434272	D	CUH Kallonen et al. 2017	7	69		England	52.2053	0.1218	Blood	ExPEC	2010
11657_5#15	ERR434273	B2	CUH Kallonen et al. 2017	4	95	CC95	England	52.2053	0.1218	Blood	ExPEC	2011	14	K1 complete
11657_5#16	ERR434274	A	CUH Kallonen et al. 2017	665	361		England	52.2053	0.1218	Blood	ExPEC	2011
11657_5#17	ERR434275	B2	CUH Kallonen et al. 2017	17	14		England	52.2053	0.1218	Blood	ExPEC	2011
11657_5#18	ERR434276	B2	CUH Kallonen et al. 2017	115	428		England	52.2053	0.1218	Blood	ExPEC	2011	14	K1 complete
11657_5#19	ERR434277	B2	CUH Kallonen et al. 2017	3	73		England	52.2053	0.1218	Blood	ExPEC	2011
11657_5#2	ERR434260	B2	CUH Kallonen et al. 2017	4	95	CC95	England	52.2053	0.1218	Blood	ExPEC	2007	14	K1 complete
11657_5#20	ERR434278	D	CUH Kallonen et al. 2017	419	38		England	52.2053	0.1218	Blood	ExPEC	2010
11657_5#21	ERR434279	B1	CUH Kallonen et al. 2017	1033	2526		England	52.2053	0.1218	Blood	ExPEC	2012
11657_5#22	ERR434280	B2	CUH Kallonen et al. 2017	2	131	CC131	England	52.2053	0.1218	Blood	ExPEC	2012
11657_5#23	ERR434281	B2	CUH Kallonen et al. 2017	17	550		England	52.2053	0.1218	Blood	ExPEC	2012
11657_5#24	ERR434282	B2	CUH Kallonen et al. 2017	2	131	CC131	England	52.2053	0.1218	Blood	ExPEC	2012
11657_5#28	ERR434286	B2	CUH Kallonen et al. 2017	20	5432		England	52.2053	0.1218	Blood	ExPEC	2012
11657_5#3	ERR434261	B2	CUH Kallonen et al. 2017	3	73		England	52.2053	0.1218	Blood	ExPEC	2007
11657_5#4	ERR434262	A	CUH Kallonen et al. 2017	594	5338		England	52.2053	0.1218	Blood	ExPEC	2007
11657_5#5	ERR434263	B1	CUH Kallonen et al. 2017	116	453		England	52.2053	0.1218	Blood	ExPEC	2007
11657_5#6	ERR434264	B2	CUH Kallonen et al. 2017	3	73		England	52.2053	0.1218	Blood	ExPEC	2009
11657_5#7	ERR434265	B2	CUH Kallonen et al. 2017	2	131	CC131	England	52.2053	0.1218	Blood	ExPEC	2009
11657_5#8	ERR434266	B2	CUH Kallonen et al. 2017	2	5387	CC131	England	52.2053	0.1218	Blood	ExPEC	2009
11657_5#9	ERR434267	B1	CUH Kallonen et al. 2017	595	2067		England	52.2053	0.1218	Blood	ExPEC	2009
11657_6#1	ERR434355	B1	CUH Kallonen et al. 2017	116	453		England	52.2053	0.1218	Blood	ExPEC	2007
11657_6#10	ERR434364	B2	CUH Kallonen et al. 2017	29	144	CC144	England	52.2053	0.1218	Blood	ExPEC	2010	14	K1 complete
11657_6#11	ERR434365	B2	CUH Kallonen et al. 2017	2	131	CC131	England	52.2053	0.1218	Blood	ExPEC	2010
11657_6#12	ERR434366	A	CUH Kallonen et al. 2017	833	10	CC10	England	52.2053	0.1218	Blood	ExPEC	2010
11657_6#13	ERR434367	B2	CUH Kallonen et al. 2017	3	73		England	52.2053	0.1218	Blood	ExPEC	2010
11657_6#14	ERR434368	B2	CUH Kallonen et al. 2017	2	131	CC131	England	52.2053	0.1218	Blood	ExPEC	2010
11657_6#15	ERR434369	B2	CUH Kallonen et al. 2017	47	357		England	52.2053	0.1218	Blood	ExPEC	2010	14	K1 complete
11657_6#16	ERR434370	B2	CUH Kallonen et al. 2017	2	131	CC131	England	52.2053	0.1218	Blood	ExPEC	2010
11657_6#17	ERR434371	B2	CUH Kallonen et al. 2017	11	127		England	52.2053	0.1218	Blood	ExPEC	2011
11657_6#18	ERR434372	B2	CUH Kallonen et al. 2017	17	550		England	52.2053	0.1218	Blood	ExPEC	2011
11657_6#19	ERR434373	B2	CUH Kallonen et al. 2017	3	73		England	52.2053	0.1218	Blood	ExPEC	2011
11657_6#2	ERR434356	B2	CUH Kallonen et al. 2017	4	95	CC95	England	52.2053	0.1218	Blood	ExPEC	2008	14	K1 complete
11657_6#20	ERR434374	A	CUH Kallonen et al. 2017	684	44		England	52.2053	0.1218	Blood	ExPEC	2011
11657_6#21	ERR434375	B2	CUH Kallonen et al. 2017	4	95	CC95	England	52.2053	0.1218	Blood	ExPEC	2011	14	K1 complete
11657_6#22	ERR434376	B2	CUH Kallonen et al. 2017	4	95	CC95	England	52.2053	0.1218	Blood	ExPEC	2012	14	K1 complete
11657_6#23	ERR434377	B2	CUH Kallonen et al. 2017	20	131		England	52.2053	0.1218	Blood	ExPEC	2012
11657_6#24	ERR434378	B2	CUH Kallonen et al. 2017	3	73		England	52.2053	0.1218	Blood	ExPEC	2012
11657_6#3	ERR434357	B2	CUH Kallonen et al. 2017	3	73		England	52.2053	0.1218	Blood	ExPEC	2008
11657_6#4	ERR434358	B1	CUH Kallonen et al. 2017	194	1431		England	52.2053	0.1218	Blood	ExPEC	2008
11657_6#5	ERR434359	D	CUH Kallonen et al. 2017		5663		England	52.2053	0.1218	Blood	ExPEC	2009
11657_6#6	ERR434360	B2	CUH Kallonen et al. 2017	4	95	CC95	England	52.2053	0.1218	Blood	ExPEC	2009	14	K1 complete
11657_6#7	ERR434361	B2	CUH Kallonen et al. 2017	20	131		England	52.2053	0.1218	Blood	ExPEC	2010
11657_6#8	ERR434362	B2	CUH Kallonen et al. 2017	3	1618		England	52.2053	0.1218	Blood	ExPEC	2010
11657_6#9	ERR434363	B2	CUH Kallonen et al. 2017	47	357		England	52.2053	0.1218	Blood	ExPEC	2010	14	K1 complete
11657_7#1	ERR434451	B2	CUH Kallonen et al. 2017	3	73		England	52.2053	0.1218	Blood	ExPEC	2009
11657_7#10	ERR434460	A	CUH Kallonen et al. 2017	868	46		England	52.2053	0.1218	Blood	ExPEC	2010
11657_7#11	ERR434461	B2	CUH Kallonen et al. 2017	3	73		England	52.2053	0.1218	Blood	ExPEC	2010
11657_7#12	ERR434462	B2	CUH Kallonen et al. 2017	2	131	CC131	England	52.2053	0.1218	Blood	ExPEC	2010
11657_7#13	ERR434463	F	CUH Kallonen et al. 2017	33	59	CC59	England	52.2053	0.1218	Blood	ExPEC	2010	14	K1 complete
11657_7#14	ERR434464	B2	CUH Kallonen et al. 2017	986	646		England	52.2053	0.1218	Blood	ExPEC	2010
11657_7#15	ERR434465	B2	CUH Kallonen et al. 2017	17	550		England	52.2053	0.1218	Blood	ExPEC	2011
11657_7#16	ERR434466	B2	CUH Kallonen et al. 2017	4	95	CC95	England	52.2053	0.1218	Blood	ExPEC	2011	14	K1 complete
11657_7#17	ERR434467	B2	CUH Kallonen et al. 2017	3	73		England	52.2053	0.1218	Blood	ExPEC	2011
11657_7#18	ERR434468	B2	CUH Kallonen et al. 2017	62	28		England	52.2053	0.1218	Blood	ExPEC	2011
11657_7#19	ERR434469	A	CUH Kallonen et al. 2017	869	93		England	52.2053	0.1218	Blood	ExPEC	2011
11657_7#2	ERR434452	B2	CUH Kallonen et al. 2017	4	95	CC95	England	52.2053	0.1218	Blood	ExPEC	2010	14	K1 complete
11657_7#20	ERR434470	B2	CUH Kallonen et al. 2017	3	73		England	52.2053	0.1218	Blood	ExPEC	2012
11657_7#21	ERR434471	B2	CUH Kallonen et al. 2017	2	131	CC131	England	52.2053	0.1218	Blood	ExPEC	2012
11657_7#22	ERR434472	B2	CUH Kallonen et al. 2017	2	131	CC131	England	52.2053	0.1218	Blood	ExPEC	2012
11657_7#23	ERR434473	B2	CUH Kallonen et al. 2017	2	131	CC131	England	52.2053	0.1218	Blood	ExPEC	2012
11657_7#24	ERR434474	B2	CUH Kallonen et al. 2017	47	357		England	52.2053	0.1218	Blood	ExPEC	2012	14	K1 complete
11657_7#3	ERR434453	B1	CUH Kallonen et al. 2017		5308		England	52.2053	0.1218	Blood	ExPEC	2010
11657_7#30	ERR434480	B2	CUH Kallonen et al. 2017	29	144	CC144	England	52.2053	0.1218	Blood	ExPEC	2010	14	K1 complete
11657_7#4	ERR434454	B2	CUH Kallonen et al. 2017	3	73		England	52.2053	0.1218	Blood	ExPEC	2010
11657_7#5	ERR434455	D	CUH Kallonen et al. 2017		38		England	52.2053	0.1218	Blood	ExPEC	2010
11657_7#6	ERR434456	B2	CUH Kallonen et al. 2017	11	127		England	52.2053	0.1218	Blood	ExPEC	2010
11657_7#7	ERR434457	B2	CUH Kallonen et al. 2017	20	131		England	52.2053	0.1218	Blood	ExPEC	2010
11657_7#8	ERR434458	B2	CUH Kallonen et al. 2017	4	5678	CC95	England	52.2053	0.1218	Blood	ExPEC	2010	14	K1 complete
11657_7#9	ERR434459	B1	CUH Kallonen et al. 2017	116	453		England	52.2053	0.1218	Blood	ExPEC	2010
11658_3#1	ERR434547	B2	CUH Kallonen et al. 2017	1109	2015		England	52.2053	0.1218	Blood	ExPEC	2007
11658_3#10	ERR434556	B2	CUH Kallonen et al. 2017	47	357		England	52.2053	0.1218	Blood	ExPEC	2011	14	K1 complete
11658_3#11	ERR434557	A	CUH Kallonen et al. 2017		10	CC10	England	52.2053	0.1218	Blood	ExPEC	2011
11658_3#12	ERR434558	A	CUH Kallonen et al. 2017		976		England	52.2053	0.1218	Blood	ExPEC	2011
11658_3#13	ERR434559	F	CUH Kallonen et al. 2017	44	648		England	52.2053	0.1218	Blood	ExPEC	2010
11658_3#14	ERR434560	A	CUH Kallonen et al. 2017	1088	10	CC10	England	52.2053	0.1218	Blood	ExPEC	2012
11658_3#2	ERR434548	F	CUH Kallonen et al. 2017	1110	1722		England	52.2053	0.1218	Blood	ExPEC	2010
11658_3#3	ERR434549	D	CUH Kallonen et al. 2017	7	69		England	52.2053	0.1218	Blood	ExPEC	2010
11658_3#4	ERR434550	B2	CUH Kallonen et al. 2017	2	131	CC131	England	52.2053	0.1218	Blood	ExPEC	2010
11658_3#5	ERR434551	B2	CUH Kallonen et al. 2017	3	73		England	52.2053	0.1218	Blood	ExPEC	2010
11658_3#6	ERR434552	B1	CUH Kallonen et al. 2017	74	442		England	52.2053	0.1218	Blood	ExPEC	2010
11658_3#7	ERR434553	F	CUH Kallonen et al. 2017	117	59	CC59	England	52.2053	0.1218	Blood	ExPEC	2011
11658_3#8	ERR434554	B2	CUH Kallonen et al. 2017	2	131	CC131	England	52.2053	0.1218	Blood	ExPEC	2011
11658_3#86	ERR434632	B2	CUH Kallonen et al. 2017	2	131	CC131	England	52.2053	0.1218	Blood	ExPEC	2011
11658_3#9	ERR434555	D	CUH Kallonen et al. 2017	7	69		England	52.2053	0.1218	Blood	ExPEC	2011
11658_3#90	ERR434636	D	CUH Kallonen et al. 2017	7	69		England	52.2053	0.1218	Blood	ExPEC	2012
11658_3#91	ERR434637	B2	CUH Kallonen et al. 2017	4	421	CC95	England	52.2053	0.1218	Blood	ExPEC	2011	14	K1_partial_kpsF
11658_4#1	ERR434643	B2	CUH Kallonen et al. 2017	381	135		England	52.2053	0.1218	Blood	ExPEC	2006
11658_4#10	ERR434652	B2	CUH Kallonen et al. 2017	11	127		England	52.2053	0.1218	Blood	ExPEC	2008
11658_4#11	ERR434653	D	CUH Kallonen et al. 2017	7	69		England	52.2053	0.1218	Blood	ExPEC	2009
11658_4#12	ERR434654	D	CUH Kallonen et al. 2017	7	69		England	52.2053	0.1218	Blood	ExPEC	2009
11658_4#13	ERR434655	G	CUH Kallonen et al. 2017	79	117		England	52.2053	0.1218	Blood	ExPEC	2009
11658_4#14	ERR434656	F	CUH Kallonen et al. 2017	33	59	CC59	England	52.2053	0.1218	Blood	ExPEC	2009	14	K1 complete
11658_4#15	ERR434657	B2	CUH Kallonen et al. 2017	4	5484	CC95	England	52.2053	0.1218	Blood	ExPEC	2009	14	K1 complete
11658_4#16	ERR434658	B2	CUH Kallonen et al. 2017	4	95	CC95	England	52.2053	0.1218	Blood	ExPEC	2009	14	K1 complete
11658_4#17	ERR434659	F	CUH Kallonen et al. 2017	31	62	CC62	England	52.2053	0.1218	Blood	ExPEC	2009	14	K1 complete
11658_4#18	ERR434660	B2	CUH Kallonen et al. 2017	2	131	CC131	England	52.2053	0.1218	Blood	ExPEC	2009
11658_4#19	ERR434661	B2	CUH Kallonen et al. 2017	3	73		England	52.2053	0.1218	Blood	ExPEC	2009
11658_4#2	ERR434644	B2	CUH Kallonen et al. 2017	11	127		England	52.2053	0.1218	Blood	ExPEC	2006
11658_4#20	ERR434662	B2	CUH Kallonen et al. 2017	4	95	CC95	England	52.2053	0.1218	Blood	ExPEC	2010	14	K1 complete
11658_4#21	ERR434663	B1	CUH Kallonen et al. 2017	638	58		England	52.2053	0.1218	Blood	ExPEC	2012
11658_4#22	ERR434664	B2	CUH Kallonen et al. 2017	20	131		England	52.2053	0.1218	Blood	ExPEC	2012
11658_4#23	ERR434665	B1	CUH Kallonen et al. 2017	365	448		England	52.2053	0.1218	Blood	ExPEC	2012
11658_4#24	ERR434666	B2	CUH Kallonen et al. 2017	4	95	CC95	England	52.2053	0.1218	Blood	ExPEC	2012	14	K1 complete
11658_4#25	ERR434667	B2	CUH Kallonen et al. 2017	4	95	CC95	England	52.2053	0.1218	Blood	ExPEC	2012	14	K1 complete
11658_4#28	ERR434670	A	CUH Kallonen et al. 2017		10	CC10	England	52.2053	0.1218	Blood	ExPEC	2012
11658_4#3	ERR434645	D	CUH Kallonen et al. 2017	7	69		England	52.2053	0.1218	Blood	ExPEC	2007
11658_4#4	ERR434646	A	CUH Kallonen et al. 2017		635		England	52.2053	0.1218	Blood	ExPEC	2007
11658_4#5	ERR434647	B2	CUH Kallonen et al. 2017	4	95	CC95	England	52.2053	0.1218	Blood	ExPEC	2007	14	K1 complete
11658_4#6	ERR434648	B2	CUH Kallonen et al. 2017	84	538		England	52.2053	0.1218	Blood	ExPEC	2008	14	K1_partial_neuS
11658_4#7	ERR434649	B2	CUH Kallonen et al. 2017	380	131	CC131	England	52.2053	0.1218	Blood	ExPEC	2008
11658_4#8	ERR434650	B2	CUH Kallonen et al. 2017	3	73		England	52.2053	0.1218	Blood	ExPEC	2008
11658_4#9	ERR434651	B1	CUH Kallonen et al. 2017	168	2773		England	52.2053	0.1218	Blood	ExPEC	2008
11658_5#1	ERR434739	A	CUH Kallonen et al. 2017	434	10	CC10	England	52.2053	0.1218	Blood	ExPEC	2006
11658_5#10	ERR434748	D	CUH Kallonen et al. 2017	7	69		England	52.2053	0.1218	Blood	ExPEC	2007
11658_5#11	ERR434749	B2	CUH Kallonen et al. 2017	2	131	CC131	England	52.2053	0.1218	Blood	ExPEC	2007
11658_5#12	ERR434750	B2	CUH Kallonen et al. 2017	3	73		England	52.2053	0.1218	Blood	ExPEC	2007
11658_5#13	ERR434751	D	CUH Kallonen et al. 2017	7	69		England	52.2053	0.1218	Blood	ExPEC	2007
11658_5#14	ERR434752	B2	CUH Kallonen et al. 2017	2	131	CC131	England	52.2053	0.1218	Blood	ExPEC	2007
11658_5#15	ERR434753	B2	CUH Kallonen et al. 2017	3	73		England	52.2053	0.1218	Blood	ExPEC	2008
11658_5#16	ERR434754	B2	CUH Kallonen et al. 2017	3	73		England	52.2053	0.1218	Blood	ExPEC	2008
11658_5#17	ERR434755	B2	CUH Kallonen et al. 2017	17	14		England	52.2053	0.1218	Blood	ExPEC	2008
11658_5#18	ERR434756	A	CUH Kallonen et al. 2017	1010	10	CC10	England	52.2053	0.1218	Blood	ExPEC	2008	14	K1 complete
11658_5#19	ERR434757	B2	CUH Kallonen et al. 2017	2	131	CC131	England	52.2053	0.1218	Blood	ExPEC	2008
11658_5#2	ERR434740	B2	CUH Kallonen et al. 2017	2	131	CC131	England	52.2053	0.1218	Blood	ExPEC	2007
11658_5#20	ERR434758	B2	CUH Kallonen et al. 2017	3	73		England	52.2053	0.1218	Blood	ExPEC	2008
11658_5#21	ERR434759	B2	CUH Kallonen et al. 2017	11	127		England	52.2053	0.1218	Blood	ExPEC	2008
11658_5#22	ERR434760	D	CUH Kallonen et al. 2017	19	393		England	52.2053	0.1218	Blood	ExPEC	2008
11658_5#23	ERR434761	B2	CUH Kallonen et al. 2017	3	73		England	52.2053	0.1218	Blood	ExPEC	2008
11658_5#25	ERR434763	B2	CUH Kallonen et al. 2017	29	144	CC144	England	52.2053	0.1218	Blood	ExPEC	2008	14	K1 complete
11658_5#26	ERR434764	B2	CUH Kallonen et al. 2017	2	131	CC131	England	52.2053	0.1218	Blood	ExPEC	2008
11658_5#27	ERR434765	B2	CUH Kallonen et al. 2017	3	73		England	52.2053	0.1218	Blood	ExPEC	2008
11658_5#28	ERR434766	B2	CUH Kallonen et al. 2017	2	131	CC131	England	52.2053	0.1218	Blood	ExPEC	2009
11658_5#29	ERR434767	B2	CUH Kallonen et al. 2017	3	73		England	52.2053	0.1218	Blood	ExPEC	2009
11658_5#3	ERR434741	F	CUH Kallonen et al. 2017	885	648		England	52.2053	0.1218	Blood	ExPEC	2007
11658_5#30	ERR434768	B2	CUH Kallonen et al. 2017	4	95	CC95	England	52.2053	0.1218	Blood	ExPEC	2009	14	K1 complete
11658_5#31	ERR434769	B2	CUH Kallonen et al. 2017	13	12		England	52.2053	0.1218	Blood	ExPEC	2009
11658_5#32	ERR434770	B2	CUH Kallonen et al. 2017	2	131	CC131	England	52.2053	0.1218	Blood	ExPEC	2009
11658_5#33	ERR434771	B2	CUH Kallonen et al. 2017	4	95	CC95	England	52.2053	0.1218	Blood	ExPEC	2009	14	K1 complete
11658_5#34	ERR434772	B2	CUH Kallonen et al. 2017	29	144	CC144	England	52.2053	0.1218	Blood	ExPEC	2009	14	K1 complete
11658_5#35	ERR434773	B2	CUH Kallonen et al. 2017	41	80	CC80	England	52.2053	0.1218	Blood	ExPEC	2009	14	K1 complete
11658_5#36	ERR434774	B2	CUH Kallonen et al. 2017	3	5253		England	52.2053	0.1218	Blood	ExPEC	2009
11658_5#37	ERR434775	B2	CUH Kallonen et al. 2017	47	357		England	52.2053	0.1218	Blood	ExPEC	2009	14	K1 complete
11658_5#38	ERR434776	D	CUH Kallonen et al. 2017	19	393		England	52.2053	0.1218	Blood	ExPEC	2009
11658_5#4	ERR434742	D	CUH Kallonen et al. 2017	788	5375		England	52.2053	0.1218	Blood	ExPEC	2007
11658_5#40	ERR434778	C	CUH Kallonen et al. 2017	596	88		England	52.2053	0.1218	Blood	ExPEC	2009
11658_5#41	ERR434779	B2	CUH Kallonen et al. 2017	2	131	CC131	England	52.2053	0.1218	Blood	ExPEC	2009
11658_5#42	ERR434780	B2	CUH Kallonen et al. 2017	20	131		England	52.2053	0.1218	Blood	ExPEC	2010
11658_5#43	ERR434781	B2	CUH Kallonen et al. 2017	25	998	CC141	England	52.2053	0.1218	Blood	ExPEC	2011	14	K1_partial_neuA
11658_5#44	ERR434782	B2	CUH Kallonen et al. 2017	2	131	CC131	England	52.2053	0.1218	Blood	ExPEC	2011
11658_5#45	ERR434783	B1	CUH Kallonen et al. 2017	194	1431		England	52.2053	0.1218	Blood	ExPEC	2011
11658_5#46	ERR434784	B2	CUH Kallonen et al. 2017	13	12		England	52.2053	0.1218	Blood	ExPEC	2011
11658_5#47	ERR434785	B2	CUH Kallonen et al. 2017	4	390	CC95	England	52.2053	0.1218	Blood	ExPEC	2011	14	K1 complete
11658_5#49	ERR434787	D	CUH Kallonen et al. 2017	7	5520		England	52.2053	0.1218	Blood	ExPEC	2012
11658_5#5	ERR434743	B2	CUH Kallonen et al. 2017	2	131	CC131	England	52.2053	0.1218	Blood	ExPEC	2007
11658_5#50	ERR434788	B2	CUH Kallonen et al. 2017	20	5494		England	52.2053	0.1218	Blood	ExPEC	2012
11658_5#51	ERR434789	B2	CUH Kallonen et al. 2017	11	127		England	52.2053	0.1218	Blood	ExPEC	2012
11658_5#52	ERR434790	D	CUH Kallonen et al. 2017	469	973		England	52.2053	0.1218	Blood	ExPEC	2012
11658_5#53	ERR434791	B2	CUH Kallonen et al. 2017	2	131	CC131	England	52.2053	0.1218	Blood	ExPEC	2012
11658_5#54	ERR434792	B2	CUH Kallonen et al. 2017	108	91		England	52.2053	0.1218	Blood	ExPEC	2012
11658_5#55	ERR434793	B2	CUH Kallonen et al. 2017	11	127		England	52.2053	0.1218	Blood	ExPEC	2012
11658_5#56	ERR434794	D	CUH Kallonen et al. 2017	7	69		England	52.2053	0.1218	Blood	ExPEC	2011
11658_5#57	ERR434795	B2	CUH Kallonen et al. 2017	2	131	CC131	England	52.2053	0.1218	Blood	ExPEC	2012
11658_5#6	ERR434744	B2	CUH Kallonen et al. 2017	4	95	CC95	England	52.2053	0.1218	Blood	ExPEC	2007	14	K1 complete
11658_5#7	ERR434745	B2	CUH Kallonen et al. 2017	13	12		England	52.2053	0.1218	Blood	ExPEC	2007
11658_5#8	ERR434746	F	CUH Kallonen et al. 2017	31	62	CC62	England	52.2053	0.1218	Blood	ExPEC	2007	14	K1 complete
11658_5#9	ERR434747	C	CUH Kallonen et al. 2017		88		England	52.2053	0.1218	Blood	ExPEC	2007
11658_6#1	ERR434835	B2	CUH Kallonen et al. 2017	4	95	CC95	England	52.2053	0.1218	Blood	ExPEC	2007	14	K1_partial_neuA
11658_6#10	ERR434844	B2	CUH Kallonen et al. 2017	2	131	CC131	England	52.2053	0.1218	Blood	ExPEC	2007
11658_6#11	ERR434845	C	CUH Kallonen et al. 2017	818	88		England	52.2053	0.1218	Blood	ExPEC	2007
11658_6#12	ERR434846	F	CUH Kallonen et al. 2017	33	59	CC59	England	52.2053	0.1218	Blood	ExPEC	2007	14	K1 complete
11658_6#13	ERR434847	B2	CUH Kallonen et al. 2017	2	131	CC131	England	52.2053	0.1218	Blood	ExPEC	2008
11658_6#14	ERR434848	A	CUH Kallonen et al. 2017	819	1594		England	52.2053	0.1218	Blood	ExPEC	2008
11658_6#15	ERR434849	D	CUH Kallonen et al. 2017	820	115		England	52.2053	0.1218	Blood	ExPEC	2008
11658_6#16	ERR434850	C	CUH Kallonen et al. 2017		88		England	52.2053	0.1218	Blood	ExPEC	2008
11658_6#17	ERR434851	D	CUH Kallonen et al. 2017	7	69		England	52.2053	0.1218	Blood	ExPEC	2008
11658_6#18	ERR434852	B2	CUH Kallonen et al. 2017	41	80	CC80	England	52.2053	0.1218	Blood	ExPEC	2008	14	K1 complete
11658_6#19	ERR434853	D	CUH Kallonen et al. 2017	7	69		England	52.2053	0.1218	Blood	ExPEC	2008
11658_6#2	ERR434836	B2	CUH Kallonen et al. 2017	3	5561		England	52.2053	0.1218	Blood	ExPEC	2007
11658_6#20	ERR434854	B2	CUH Kallonen et al. 2017	17	14		England	52.2053	0.1218	Blood	ExPEC	2008
11658_6#21	ERR434855	B2	CUH Kallonen et al. 2017	17	404		England	52.2053	0.1218	Blood	ExPEC	2008
11658_6#22	ERR434856	B2	CUH Kallonen et al. 2017	20	131		England	52.2053	0.1218	Blood	ExPEC	2009
11658_6#23	ERR434857	D	CUH Kallonen et al. 2017	7	69		England	52.2053	0.1218	Blood	ExPEC	2009
11658_6#24	ERR434858	D	CUH Kallonen et al. 2017	37	405		England	52.2053	0.1218	Blood	ExPEC	2009
11658_6#25	ERR434859	B2	CUH Kallonen et al. 2017	3	73		England	52.2053	0.1218	Blood	ExPEC	2009
11658_6#26	ERR434860	B2	CUH Kallonen et al. 2017	4	95	CC95	England	52.2053	0.1218	Blood	ExPEC	2009	14	K1 complete
11658_6#27	ERR434861	B2	CUH Kallonen et al. 2017	13	12		England	52.2053	0.1218	Blood	ExPEC	2009
11658_6#28	ERR434862	B2	CUH Kallonen et al. 2017	11	127		England	52.2053	0.1218	Blood	ExPEC	2009
11658_6#29	ERR434863	B2	CUH Kallonen et al. 2017	441	625		England	52.2053	0.1218	Blood	ExPEC	2009
11658_6#3	ERR434837	B2	CUH Kallonen et al. 2017	11	127		England	52.2053	0.1218	Blood	ExPEC	2007
11658_6#30	ERR434864	B2	CUH Kallonen et al. 2017	115	428		England	52.2053	0.1218	Blood	ExPEC	2009	14	K1 complete
11658_6#31	ERR434865	B2	CUH Kallonen et al. 2017	285	5629		England	52.2053	0.1218	Blood	ExPEC	2009
11658_6#32	ERR434866	D	CUH Kallonen et al. 2017	7	69		England	52.2053	0.1218	Blood	ExPEC	2009
11658_6#33	ERR434867	B2	CUH Kallonen et al. 2017	3	73		England	52.2053	0.1218	Blood	ExPEC	2009
11658_6#34	ERR434868	B2	CUH Kallonen et al. 2017	2	131	CC131	England	52.2053	0.1218	Blood	ExPEC	2010
11658_6#35	ERR434869	B2	CUH Kallonen et al. 2017	17	14		England	52.2053	0.1218	Blood	ExPEC	2010
11658_6#36	ERR434870	A	CUH Kallonen et al. 2017	849	540		England	52.2053	0.1218	Blood	ExPEC	2010
11658_6#37	ERR434871	B2	CUH Kallonen et al. 2017	41	5351	CC80	England	52.2053	0.1218	Blood	ExPEC	2010	14	K1 complete
11658_6#38	ERR434872	B2	CUH Kallonen et al. 2017	115	428		England	52.2053	0.1218	Blood	ExPEC	2011	14	K1 complete
11658_6#39	ERR434873	B2	CUH Kallonen et al. 2017	2	5640	CC131	England	52.2053	0.1218	Blood	ExPEC	2011
11658_6#4	ERR434838	B2	CUH Kallonen et al. 2017	3	5546		England	52.2053	0.1218	Blood	ExPEC	2007
11658_6#40	ERR434874	B2	CUH Kallonen et al. 2017	4	95	CC95	England	52.2053	0.1218	Blood	ExPEC	2011	14	K1 complete
11658_6#41	ERR434875	B2	CUH Kallonen et al. 2017	2	131	CC131	England	52.2053	0.1218	Blood	ExPEC	2011
11658_6#42	ERR434876	D	CUH Kallonen et al. 2017	7	69		England	52.2053	0.1218	Blood	ExPEC	2011
11658_6#43	ERR434877	B2	CUH Kallonen et al. 2017	2	131	CC131	England	52.2053	0.1218	Blood	ExPEC	2012
11658_6#44	ERR434878	B2	CUH Kallonen et al. 2017	13	5389		England	52.2053	0.1218	Blood	ExPEC	2012
11658_6#45	ERR434879	B2	CUH Kallonen et al. 2017	13	12		England	52.2053	0.1218	Blood	ExPEC	2012
11658_6#47	ERR434881	D	CUH Kallonen et al. 2017	7	69		England	52.2053	0.1218	Blood	ExPEC	2012
11658_6#48	ERR434882	F	CUH Kallonen et al. 2017	33	59	CC59	England	52.2053	0.1218	Blood	ExPEC	2012	14	K1 complete
11658_6#49	ERR434883	D	CUH Kallonen et al. 2017	77	38		England	52.2053	0.1218	Blood	ExPEC	2012
11658_6#5	ERR434839	B2	CUH Kallonen et al. 2017	3	73		England	52.2053	0.1218	Blood	ExPEC	2007
11658_6#50	ERR434884	B2	CUH Kallonen et al. 2017		73		England	52.2053	0.1218	Blood	ExPEC	2012
11658_6#51	ERR434885	B2	CUH Kallonen et al. 2017		73		England	52.2053	0.1218	Blood	ExPEC	2012
11658_6#52	ERR434886	B1	CUH Kallonen et al. 2017	54	58		England	52.2053	0.1218	Blood	ExPEC	2012
11658_6#53	ERR434887	B2	CUH Kallonen et al. 2017	20	131		England	52.2053	0.1218	Blood	ExPEC	2012
11658_6#54	ERR434888	B2	CUH Kallonen et al. 2017	3	73		England	52.2053	0.1218	Blood	ExPEC	2012
11658_6#55	ERR434889	B2	CUH Kallonen et al. 2017	13	12		England	52.2053	0.1218	Blood	ExPEC	2012
11658_6#56	ERR434890	B2	CUH Kallonen et al. 2017	4	95	CC95	England	52.2053	0.1218	Blood	ExPEC	2012	14	K1 complete
11658_6#57	ERR434891	B2	CUH Kallonen et al. 2017	3	73		England	52.2053	0.1218	Blood	ExPEC	2012
11658_6#6	ERR434840	B2	CUH Kallonen et al. 2017	41	80	CC80	England	52.2053	0.1218	Blood	ExPEC	2007	14	K1 complete
11658_6#7	ERR434841	B1	CUH Kallonen et al. 2017	1087	1148		England	52.2053	0.1218	Blood	ExPEC	2007
11658_6#8	ERR434842	B2	CUH Kallonen et al. 2017	3	73		England	52.2053	0.1218	Blood	ExPEC	2007
11658_6#9	ERR434843	B2	CUH Kallonen et al. 2017	3	73		England	52.2053	0.1218	Blood	ExPEC	2007
11658_7#1	ERR434931	B2	CUH Kallonen et al. 2017	4	95	CC95	England	52.2053	0.1218	Blood	ExPEC	2007	14	K1 complete
11658_7#10	ERR434940	D	CUH Kallonen et al. 2017	46	405		England	52.2053	0.1218	Blood	ExPEC	2008
11658_7#11	ERR434941	B2	CUH Kallonen et al. 2017	17	404		England	52.2053	0.1218	Blood	ExPEC	2008
11658_7#13	ERR434943	D	CUH Kallonen et al. 2017	861	349		England	52.2053	0.1218	Blood	ExPEC	2008
11658_7#14	ERR434944	B2	CUH Kallonen et al. 2017	13	12		England	52.2053	0.1218	Blood	ExPEC	2008
11658_7#15	ERR434945	B2	CUH Kallonen et al. 2017	2	131	CC131	England	52.2053	0.1218	Blood	ExPEC	2009
11658_7#16	ERR434946	B2	CUH Kallonen et al. 2017	2	131	CC131	England	52.2053	0.1218	Blood	ExPEC	2009
11658_7#17	ERR434947	B2	CUH Kallonen et al. 2017	2	131	CC131	England	52.2053	0.1218	Blood	ExPEC	2009
11658_7#18	ERR434948	B2	CUH Kallonen et al. 2017	4	95	CC95	England	52.2053	0.1218	Blood	ExPEC	2009	14	K1 complete
11658_7#19	ERR434949	B2	CUH Kallonen et al. 2017	3	73		England	52.2053	0.1218	Blood	ExPEC	2009
11658_7#2	ERR434932	C	CUH Kallonen et al. 2017		23		England	52.2053	0.1218	Blood	ExPEC	2007
11658_7#20	ERR434950	B2	CUH Kallonen et al. 2017		569		England	52.2053	0.1218	Blood	ExPEC	2009	14	K1 complete
11658_7#21	ERR434951	B2	CUH Kallonen et al. 2017	41	80	CC80	England	52.2053	0.1218	Blood	ExPEC	2009	14	K1 complete
11658_7#22	ERR434952	B2	CUH Kallonen et al. 2017		73		England	52.2053	0.1218	Blood	ExPEC	2009
11658_7#23	ERR434953	B2	CUH Kallonen et al. 2017	2	131	CC131	England	52.2053	0.1218	Blood	ExPEC	2009
11658_7#24	ERR434954	G	CUH Kallonen et al. 2017		117		England	52.2053	0.1218	Blood	ExPEC	2009
11658_7#25	ERR434955	B1	CUH Kallonen et al. 2017		5576		England	52.2053	0.1218	Blood	ExPEC	2009
11658_7#26	ERR434956	B2	CUH Kallonen et al. 2017	2	131	CC131	England	52.2053	0.1218	Blood	ExPEC	2010
11658_7#27	ERR434957	B2	CUH Kallonen et al. 2017	4	95	CC95	England	52.2053	0.1218	Blood	ExPEC	2010	14	K1 complete
11658_7#28	ERR434958	A	CUH Kallonen et al. 2017		5589		England	52.2053	0.1218	Blood	ExPEC	2011
11658_7#29	ERR434959	B2	CUH Kallonen et al. 2017	4	95	CC95	England	52.2053	0.1218	Blood	ExPEC	2011	14	K1 complete
11658_7#3	ERR434933	D	CUH Kallonen et al. 2017	7	69		England	52.2053	0.1218	Blood	ExPEC	2007
11658_7#30	ERR434960	B2	CUH Kallonen et al. 2017	2	131	CC131	England	52.2053	0.1218	Blood	ExPEC	2012
11658_7#31	ERR434961	D	CUH Kallonen et al. 2017	19	393		England	52.2053	0.1218	Blood	ExPEC	2012
11658_7#32	ERR434962	B1	CUH Kallonen et al. 2017	364	155		England	52.2053	0.1218	Blood	ExPEC	2012
11658_7#33	ERR434963	B2	CUH Kallonen et al. 2017	2	131	CC131	England	52.2053	0.1218	Blood	ExPEC	2012
11658_7#34	ERR434964	D	CUH Kallonen et al. 2017	7	69		England	52.2053	0.1218	Blood	ExPEC	2012
11658_7#35	ERR434965	B2	CUH Kallonen et al. 2017		73		England	52.2053	0.1218	Blood	ExPEC	2012
11658_7#36	ERR434966	B2	CUH Kallonen et al. 2017	3	73		England	52.2053	0.1218	Blood	ExPEC	2012
11658_7#4	ERR434934	D	CUH Kallonen et al. 2017		405		England	52.2053	0.1218	Blood	ExPEC	2007
11658_7#40	ERR434970	B1	CUH Kallonen et al. 2017		1494		England	52.2053	0.1218	Blood	ExPEC	2011
11658_7#5	ERR434935	B2	CUH Kallonen et al. 2017	3	73		England	52.2053	0.1218	Blood	ExPEC	2007
11658_7#6	ERR434936	D	CUH Kallonen et al. 2017	7	69		England	52.2053	0.1218	Blood	ExPEC	2008
11658_7#7	ERR434937	B2	CUH Kallonen et al. 2017	2	131	CC131	England	52.2053	0.1218	Blood	ExPEC	2008
11658_7#8	ERR434938	B2	CUH Kallonen et al. 2017	2	131	CC131	England	52.2053	0.1218	Blood	ExPEC	2008
11658_7#9	ERR434939	B2	CUH Kallonen et al. 2017	3	73		England	52.2053	0.1218	Blood	ExPEC	2008
11658_8#24	ERR435027	B2	CUH Kallonen et al. 2017	13	12		England	52.2053	0.1218	Blood	ExPEC	2007
11658_8#25	ERR435028	B2	CUH Kallonen et al. 2017	72	136		England	52.2053	0.1218	Blood	ExPEC	2007
11658_8#26	ERR435029	D	CUH Kallonen et al. 2017	7	69		England	52.2053	0.1218	Blood	ExPEC	2007
11658_8#27	ERR435030	B2	CUH Kallonen et al. 2017	2	131	CC131	England	52.2053	0.1218	Blood	ExPEC	2007
11658_8#28	ERR435031	B2	CUH Kallonen et al. 2017	3	73		England	52.2053	0.1218	Blood	ExPEC	2008
11658_8#29	ERR435032	A	CUH Kallonen et al. 2017	466	46		England	52.2053	0.1218	Blood	ExPEC	2008
11658_8#30	ERR435033	F	CUH Kallonen et al. 2017	579	648		England	52.2053	0.1218	Blood	ExPEC	2008
11658_8#31	ERR435034	B2	CUH Kallonen et al. 2017	3	73		England	52.2053	0.1218	Blood	ExPEC	2008
11658_8#32	ERR435035	D	CUH Kallonen et al. 2017	46	405		England	52.2053	0.1218	Blood	ExPEC	2008
11658_8#33	ERR435036	D	CUH Kallonen et al. 2017	141	963		England	52.2053	0.1218	Blood	ExPEC	2008
11658_8#34	ERR435037	B2	CUH Kallonen et al. 2017	3	73		England	52.2053	0.1218	Blood	ExPEC	2008
11658_8#35	ERR435038	B2	CUH Kallonen et al. 2017	3	73		England	52.2053	0.1218	Blood	ExPEC	2009
11658_8#36	ERR435039	B2	CUH Kallonen et al. 2017	11	127		England	52.2053	0.1218	Blood	ExPEC	2009
11658_8#37	ERR435040	B2	CUH Kallonen et al. 2017	4	390	CC95	England	52.2053	0.1218	Blood	ExPEC	2009	14	K1 complete
11658_8#38	ERR435041	B2	CUH Kallonen et al. 2017	3	73		England	52.2053	0.1218	Blood	ExPEC	2009
11658_8#39	ERR435042	D	CUH Kallonen et al. 2017	19	393		England	52.2053	0.1218	Blood	ExPEC	2009
11658_8#40	ERR435043	B2	CUH Kallonen et al. 2017	724	5430		England	52.2053	0.1218	Blood	ExPEC	2009
11658_8#41	ERR435044	B2	CUH Kallonen et al. 2017	4	95	CC95	England	52.2053	0.1218	Blood	ExPEC	2009	14	K1 complete
11658_8#42	ERR435045	B2	CUH Kallonen et al. 2017	56	372		England	52.2053	0.1218	Blood	ExPEC	2009
11658_8#43	ERR435046	B2	CUH Kallonen et al. 2017	3	73		England	52.2053	0.1218	Blood	ExPEC	2010
11658_8#44	ERR435047	B2	CUH Kallonen et al. 2017	166	567		England	52.2053	0.1218	Blood	ExPEC	2011	14	K1 complete
11658_8#45	ERR435048	D	CUH Kallonen et al. 2017	1024	5593		England	52.2053	0.1218	Blood	ExPEC	2011
11658_8#46	ERR435049	B2	CUH Kallonen et al. 2017	4	95	CC95	England	52.2053	0.1218	Blood	ExPEC	2011	14	K1 complete
11658_8#47	ERR435050	B2	CUH Kallonen et al. 2017	4	95	CC95	England	52.2053	0.1218	Blood	ExPEC	2011	14	K1 complete
11658_8#48	ERR435051	B2	CUH Kallonen et al. 2017	4	95	CC95	England	52.2053	0.1218	Blood	ExPEC	2011	14	K1 complete
11658_8#49	ERR435052	B2	CUH Kallonen et al. 2017	67	569		England	52.2053	0.1218	Blood	ExPEC	2011	14	K1 complete
11658_8#50	ERR435053	D	CUH Kallonen et al. 2017	63	38		England	52.2053	0.1218	Blood	ExPEC	2011
11658_8#51	ERR435054	D	CUH Kallonen et al. 2017	46	405		England	52.2053	0.1218	Blood	ExPEC	2012
11658_8#52	ERR435055	D	CUH Kallonen et al. 2017	63	38		England	52.2053	0.1218	Blood	ExPEC	2012
11658_8#53	ERR435056	B2	CUH Kallonen et al. 2017	17	14		England	52.2053	0.1218	Blood	ExPEC	2012
11658_8#54	ERR435057	B2	CUH Kallonen et al. 2017	4	95	CC95	England	52.2053	0.1218	Blood	ExPEC	2012	14	K1 complete
11658_8#55	ERR435058	B2	CUH Kallonen et al. 2017	2	131	CC131	England	52.2053	0.1218	Blood	ExPEC	2012
11658_8#56	ERR435059	B2	CUH Kallonen et al. 2017	13	12		England	52.2053	0.1218	Blood	ExPEC	2011
11658_8#57	ERR435060	D	CUH Kallonen et al. 2017	7	69		England	52.2053	0.1218	Blood	ExPEC	2012
11679_4#1	ERR435100	F	CUH Kallonen et al. 2017	44	648		England	52.2053	0.1218	Blood	ExPEC	2007
11679_4#10	ERR435109	A	CUH Kallonen et al. 2017	1171	10	CC10	England	52.2053	0.1218	Blood	ExPEC	2011
11679_4#11	ERR435110	B2	CUH Kallonen et al. 2017	4	95	CC95	England	52.2053	0.1218	Blood	ExPEC	2011	14	K1 complete
11679_4#12	ERR435111	B2	CUH Kallonen et al. 2017	3	73		England	52.2053	0.1218	Blood	ExPEC	2010
11679_4#13	ERR435112	D	CUH Kallonen et al. 2017		38		England	52.2053	0.1218	Blood	ExPEC	2012
11679_4#14	ERR435113	B2	CUH Kallonen et al. 2017	17	550		England	52.2053	0.1218	Blood	ExPEC	2012
11679_4#15	ERR435114	B2	CUH Kallonen et al. 2017	4	95	CC95	England	52.2053	0.1218	Blood	ExPEC	2012	14	K1 complete
11679_4#16	ERR435115	B2	CUH Kallonen et al. 2017	3	73		England	52.2053	0.1218	Blood	ExPEC	2012
11679_4#2	ERR435101	B2	CUH Kallonen et al. 2017	3	73		England	52.2053	0.1218	Blood	ExPEC	2010
11679_4#3	ERR435102	B2	CUH Kallonen et al. 2017	3	73		England	52.2053	0.1218	Blood	ExPEC	2010
11679_4#4	ERR435103	B2	CUH Kallonen et al. 2017	2	131	CC131	England	52.2053	0.1218	Blood	ExPEC	2010
11679_4#5	ERR435104	B2	CUH Kallonen et al. 2017	4	95	CC95	England	52.2053	0.1218	Blood	ExPEC	2010	14	K1 complete
11679_4#6	ERR435105	B2	CUH Kallonen et al. 2017	25	141	CC141	England	52.2053	0.1218	Blood	ExPEC	2010	14	K1_partial_neuE
11679_4#7	ERR435106	B2	CUH Kallonen et al. 2017	3	73		England	52.2053	0.1218	Blood	ExPEC	2010
11679_4#8	ERR435107	B2	CUH Kallonen et al. 2017	2	131	CC131	England	52.2053	0.1218	Blood	ExPEC	2011
11679_4#9	ERR435108	B2	CUH Kallonen et al. 2017	3	73		England	52.2053	0.1218	Blood	ExPEC	2011
11679_5#1	ERR435196	B2	CUH Kallonen et al. 2017	29	144	CC144	England	52.2053	0.1218	Blood	ExPEC	2008	14	K1 complete
11679_5#10	ERR435205	B1	CUH Kallonen et al. 2017	721	129		England	52.2053	0.1218	Blood	ExPEC	2012
11679_5#11	ERR435206	B2	CUH Kallonen et al. 2017	3	73		England	52.2053	0.1218	Blood	ExPEC	2012
11679_5#12	ERR435207	B2	CUH Kallonen et al. 2017	2	131	CC131	England	52.2053	0.1218	Blood	ExPEC	2012
11679_5#13	ERR435208	B2	CUH Kallonen et al. 2017	13	12		England	52.2053	0.1218	Blood	ExPEC	2012
11679_5#2	ERR435197	B2	CUH Kallonen et al. 2017	2	131	CC131	England	52.2053	0.1218	Blood	ExPEC	2010
11679_5#3	ERR435198	B2	CUH Kallonen et al. 2017	4	95	CC95	England	52.2053	0.1218	Blood	ExPEC	2010	14	K1 complete
11679_5#4	ERR435199	D	CUH Kallonen et al. 2017	7	69		England	52.2053	0.1218	Blood	ExPEC	2011
11679_5#5	ERR435200	B2	CUH Kallonen et al. 2017	3	73		England	52.2053	0.1218	Blood	ExPEC	2011
11679_5#6	ERR435201	B2	CUH Kallonen et al. 2017	25	998	CC141	England	52.2053	0.1218	Blood	ExPEC	2012	14	K1 complete
11679_5#7	ERR435202	B2	CUH Kallonen et al. 2017	663	1170		England	52.2053	0.1218	Blood	ExPEC	2012
11679_5#8	ERR435203	B2	CUH Kallonen et al. 2017	371	2802		England	52.2053	0.1218	Blood	ExPEC	2012
11679_5#9	ERR435204	B2	CUH Kallonen et al. 2017	4	95	CC95	England	52.2053	0.1218	Blood	ExPEC	2012	14	K1 complete
11679_6#1	ERR435292	B2	CUH Kallonen et al. 2017	3	73		England	52.2053	0.1218	Blood	ExPEC	2009
11679_6#10	ERR435301	D	CUH Kallonen et al. 2017	7	69		England	52.2053	0.1218	Blood	ExPEC	2011
11679_6#11	ERR435302	B2	CUH Kallonen et al. 2017	13	4702		England	52.2053	0.1218	Blood	ExPEC	2011
11679_6#12	ERR435303	B2	CUH Kallonen et al. 2017	3	1979		England	52.2053	0.1218	Blood	ExPEC	2011
11679_6#13	ERR435304	B2	CUH Kallonen et al. 2017	47	357		England	52.2053	0.1218	Blood	ExPEC	2012	14	K1 complete
11679_6#14	ERR435305	B2	CUH Kallonen et al. 2017	17	1193		England	52.2053	0.1218	Blood	ExPEC	2012
11679_6#15	ERR435306	C	CUH Kallonen et al. 2017		23		England	52.2053	0.1218	Blood	ExPEC	2012
11679_6#2	ERR435293	A	CUH Kallonen et al. 2017	1095	2967		England	52.2053	0.1218	Blood	ExPEC	2010
11679_6#3	ERR435294	B2	CUH Kallonen et al. 2017	4	421	CC95	England	52.2053	0.1218	Blood	ExPEC	2010	14	K1 complete
11679_6#4	ERR435295	D	CUH Kallonen et al. 2017	7	69		England	52.2053	0.1218	Blood	ExPEC	2010
11679_6#5	ERR435296	E	CUH Kallonen et al. 2017		753		England	52.2053	0.1218	Blood	ExPEC	2010
11679_6#7	ERR435298	B2	CUH Kallonen et al. 2017	20	131		England	52.2053	0.1218	Blood	ExPEC	2011
11679_6#8	ERR435299	B2	CUH Kallonen et al. 2017	13	12		England	52.2053	0.1218	Blood	ExPEC	2011
11679_6#9	ERR435300	D	CUH Kallonen et al. 2017	7	69		England	52.2053	0.1218	Blood	ExPEC	2011
11679_6#90	ERR435381	D	CUH Kallonen et al. 2017	7	69		England	52.2053	0.1218	Blood	ExPEC	2010
11679_7#1	ERR435388	B2	CUH Kallonen et al. 2017	4	95	CC95	England	52.2053	0.1218	Blood	ExPEC	2010	14	K1 complete
11679_7#10	ERR435397	B2	CUH Kallonen et al. 2017	47	357		England	52.2053	0.1218	Blood	ExPEC	2012	14	K1 complete
11679_7#11	ERR435398	B2	CUH Kallonen et al. 2017	3	73		England	52.2053	0.1218	Blood	ExPEC	2012
11679_7#12	ERR435399	B2	CUH Kallonen et al. 2017	20	131		England	52.2053	0.1218	Blood	ExPEC	2012
11679_7#13	ERR435400	B2	CUH Kallonen et al. 2017	29	144	CC144	England	52.2053	0.1218	Blood	ExPEC	2012	14	K1 complete
11679_7#2	ERR435389	B2	CUH Kallonen et al. 2017	67	420		England	52.2053	0.1218	Blood	ExPEC	2010	14	K1 complete
11679_7#20	ERR435407	F	CUH Kallonen et al. 2017	859	624		England	52.2053	0.1218	Blood	ExPEC	2012
11679_7#4	ERR435391	B2	CUH Kallonen et al. 2017	447	5328		England	52.2053	0.1218	Blood	ExPEC	2010
11679_7#5	ERR435392	B2	CUH Kallonen et al. 2017	2	131	CC131	England	52.2053	0.1218	Blood	ExPEC	2011
11679_7#6	ERR435393	B2	CUH Kallonen et al. 2017	4	95	CC95	England	52.2053	0.1218	Blood	ExPEC	2011	14	K1 complete
11679_7#8	ERR435395	B2	CUH Kallonen et al. 2017	2	131	CC131	England	52.2053	0.1218	Blood	ExPEC	2011
11679_7#9	ERR435396	D	CUH Kallonen et al. 2017		38		England	52.2053	0.1218	Blood	ExPEC	2011
11679_8#1	ERR435484	B2	CUH Kallonen et al. 2017	2	131	CC131	England	52.2053	0.1218	Blood	ExPEC	2010
11679_8#10	ERR435493	B2	CUH Kallonen et al. 2017	3	73		England	52.2053	0.1218	Blood	ExPEC	2012
11679_8#11	ERR435494	B2	CUH Kallonen et al. 2017	2	131	CC131	England	52.2053	0.1218	Blood	ExPEC	2012
11679_8#2	ERR435485	D	CUH Kallonen et al. 2017	7	69		England	52.2053	0.1218	Blood	ExPEC	2010
11679_8#3	ERR435486	B2	CUH Kallonen et al. 2017	84	538		England	52.2053	0.1218	Blood	ExPEC	2011	14	K1 complete
11679_8#4	ERR435487	B2	CUH Kallonen et al. 2017	710	5585		England	52.2053	0.1218	Blood	ExPEC	2011	14	K1 complete
11679_8#5	ERR435488	D	CUH Kallonen et al. 2017	141	963		England	52.2053	0.1218	Blood	ExPEC	2011
11679_8#6	ERR435489	B2	CUH Kallonen et al. 2017	20	131		England	52.2053	0.1218	Blood	ExPEC	2011
11679_8#7	ERR435490	B2	CUH Kallonen et al. 2017	4	95	CC95	England	52.2053	0.1218	Blood	ExPEC	2011	14	K1 complete
11679_8#8	ERR435491	B2	CUH Kallonen et al. 2017	11	127		England	52.2053	0.1218	Blood	ExPEC	2012
11679_8#9	ERR435492	B2	CUH Kallonen et al. 2017	4	95	CC95	England	52.2053	0.1218	Blood	ExPEC	2012	14	K1 complete
11791_3#1	ERR439533	B2	CUH Kallonen et al. 2017	13	12		England	52.2053	0.1218	Blood	ExPEC	2012
11791_3#2	ERR439534	D	CUH Kallonen et al. 2017	7	69		England	52.2053	0.1218	Blood	ExPEC	2012
11791_3#3	ERR439535	F	CUH Kallonen et al. 2017	146	457		England	52.2053	0.1218	Blood	ExPEC	2012
11791_3#4	ERR439536	B2	CUH Kallonen et al. 2017	11	5364		England	52.2053	0.1218	Blood	ExPEC	2012
11791_3#5	ERR439537	B2	CUH Kallonen et al. 2017	13	12		England	52.2053	0.1218	Blood	ExPEC	2012
11791_3#68	ERR439600	C	CUH Kallonen et al. 2017		88		England	52.2053	0.1218	Blood	ExPEC	2012
11791_3#69	ERR439601	B2	CUH Kallonen et al. 2017	2	131	CC131	England	52.2053	0.1218	Blood	ExPEC	2011
11791_6#1	ERR439629	B2	CUH Kallonen et al. 2017	20	131		England	52.2053	0.1218	Blood	ExPEC	2007
11791_6#10	ERR439637	B2	CUH Kallonen et al. 2017	3	73		England	52.2053	0.1218	Blood	ExPEC	2011
11791_6#11	ERR439638	B2	CUH Kallonen et al. 2017	2	131	CC131	England	52.2053	0.1218	Blood	ExPEC	2012
11791_6#2	ERR439630	D	CUH Kallonen et al. 2017	7	69		England	52.2053	0.1218	Blood	ExPEC	2008
11791_6#3	ERR439631	D	CUH Kallonen et al. 2017	7	69		England	52.2053	0.1218	Blood	ExPEC	2008
11791_6#4	ERR439632	B2	CUH Kallonen et al. 2017	4	95	CC95	England	52.2053	0.1218	Blood	ExPEC	2008	14	K1 complete
11791_6#5	ERR439633	B2	CUH Kallonen et al. 2017	3	104		England	52.2053	0.1218	Blood	ExPEC	2009
11791_6#6	ERR439634	A	CUH Kallonen et al. 2017	1181	5606		England	52.2053	0.1218	Blood	ExPEC	2009
11791_6#7	ERR439635	B2	CUH Kallonen et al. 2017	2	131	CC131	England	52.2053	0.1218	Blood	ExPEC	2009
11791_6#9	ERR439636	B2	CUH Kallonen et al. 2017	2	131	CC131	England	52.2053	0.1218	Blood	ExPEC	2010
11791_7#1	ERR439666	B2	CUH Kallonen et al. 2017	3	73		England	52.2053	0.1218	Blood	ExPEC	2007
11791_7#10	ERR439674	B2	CUH Kallonen et al. 2017	47	357		England	52.2053	0.1218	Blood	ExPEC	2008	14	K1 complete
11791_7#11	ERR439675	B2	CUH Kallonen et al. 2017	4	95	CC95	England	52.2053	0.1218	Blood	ExPEC	2008	14	K1 complete
11791_7#12	ERR439676	B2	CUH Kallonen et al. 2017	3	73		England	52.2053	0.1218	Blood	ExPEC	2008
11791_7#13	ERR439677	B2	CUH Kallonen et al. 2017	3	73		England	52.2053	0.1218	Blood	ExPEC	2008
11791_7#14	ERR439678	B2	CUH Kallonen et al. 2017	3	73		England	52.2053	0.1218	Blood	ExPEC	2008
11791_7#15	ERR439679	B2	CUH Kallonen et al. 2017	4	95	CC95	England	52.2053	0.1218	Blood	ExPEC	2008	14	K1 complete
11791_7#16	ERR439680	B1	CUH Kallonen et al. 2017	1132	101		England	52.2053	0.1218	Blood	ExPEC	2009
11791_7#17	ERR439681	A	CUH Kallonen et al. 2017		10	CC10	England	52.2053	0.1218	Blood	ExPEC	2009
11791_7#18	ERR439682	B2	CUH Kallonen et al. 2017	4	95	CC95	England	52.2053	0.1218	Blood	ExPEC	2009	14	K1 complete
11791_7#19	ERR439683	B2	CUH Kallonen et al. 2017	3	73		England	52.2053	0.1218	Blood	ExPEC	2009
11791_7#2	ERR439667	B2	CUH Kallonen et al. 2017	2	131	CC131	England	52.2053	0.1218	Blood	ExPEC	2007
11791_7#20	ERR439684	B2	CUH Kallonen et al. 2017	4	95	CC95	England	52.2053	0.1218	Blood	ExPEC	2009	14	K1 complete
11791_7#21	ERR439685	B2	CUH Kallonen et al. 2017	2	131	CC131	England	52.2053	0.1218	Blood	ExPEC	2009
11791_7#22	ERR439686	B2	CUH Kallonen et al. 2017	3	73		England	52.2053	0.1218	Blood	ExPEC	2009
11791_7#23	ERR439687	B2	CUH Kallonen et al. 2017	4	95	CC95	England	52.2053	0.1218	Blood	ExPEC	2011	14	K1 complete
11791_7#24	ERR439688	B2	CUH Kallonen et al. 2017	4	95	CC95	England	52.2053	0.1218	Blood	ExPEC	2012	14	K1 complete
11791_7#25	ERR439689	B2	CUH Kallonen et al. 2017	3	73		England	52.2053	0.1218	Blood	ExPEC	2012
11791_7#26	ERR439690	D	CUH Kallonen et al. 2017		38		England	52.2053	0.1218	Blood	ExPEC	2012
11791_7#27	ERR439691	B2	CUH Kallonen et al. 2017	854	547		England	52.2053	0.1218	Blood	ExPEC	2012
11791_7#28	ERR439692	B2	CUH Kallonen et al. 2017	3	73		England	52.2053	0.1218	Blood	ExPEC	2012
11791_7#29	ERR439693	A	CUH Kallonen et al. 2017	853	773		England	52.2053	0.1218	Blood	ExPEC	2012	14	K1 complete
11791_7#3	ERR439668	A	CUH Kallonen et al. 2017	728	93		England	52.2053	0.1218	Blood	ExPEC	2007
11791_7#30	ERR439694	B1	CUH Kallonen et al. 2017	957	58		England	52.2053	0.1218	Blood	ExPEC	2012
11791_7#32	ERR439695	B2	CUH Kallonen et al. 2017	11	127		England	52.2053	0.1218	Blood	ExPEC	2012
11791_7#33	ERR439696	B2	CUH Kallonen et al. 2017	4	95	CC95	England	52.2053	0.1218	Blood	ExPEC	2012	14	K1 complete
11791_7#34	ERR439697	B2	CUH Kallonen et al. 2017	3	73		England	52.2053	0.1218	Blood	ExPEC	2012
11791_7#35	ERR439698	B2	CUH Kallonen et al. 2017	4	95	CC95	England	52.2053	0.1218	Blood	ExPEC	2012	14	K1 complete
11791_7#36	ERR439699	D	CUH Kallonen et al. 2017	7	69		England	52.2053	0.1218	Blood	ExPEC	2012
11791_7#4	ERR439669	B2	CUH Kallonen et al. 2017	3	73		England	52.2053	0.1218	Blood	ExPEC	2007
11791_7#5	ERR439670	B2	CUH Kallonen et al. 2017	2	131	CC131	England	52.2053	0.1218	Blood	ExPEC	2007
11791_7#6	ERR439671	F	CUH Kallonen et al. 2017	44	648		England	52.2053	0.1218	Blood	ExPEC	2007
11791_7#7	ERR439672	B2	CUH Kallonen et al. 2017	2	131	CC131	England	52.2053	0.1218	Blood	ExPEC	2007
11791_7#9	ERR439673	F	CUH Kallonen et al. 2017	727	1485		England	52.2053	0.1218	Blood	ExPEC	2008
7960_5#58	ERR161291	B2	Horesh et al. 2021	2	131	CC131	Canada	56.1304	-106.347		ExPEC (predicted)	2004	14	K1 complete
7960_5#72	ERR161305	B2	Horesh et al. 2021	2	131	CC131	Australia	-25.2744	133.775		ExPEC (predicted)	2009	14	K1 complete
SRR1314239_trimmed	SRR1314239	F	Horesh et al. 2021	31	62	CC62	United States	37.0902	-95.7129	Blood	ExPEC		14	K1_partial_neuA
SRR1314254_trimmed	SRR1314254	B2	Horesh et al. 2021	67	420		United States	37.0902	-95.7129	Blood	ExPEC		14	K1_fragmented_neuA
SRR1314256_trimmed	SRR1314256	B2	Horesh et al. 2021	25	141	CC141	United States	37.0902	-95.7129	Blood	ExPEC		14	K1_partial_neuE_partial_neuB
SRR1314257_trimmed	SRR1314257	B2	Horesh et al. 2021	25	141	CC141	United States	37.0902	-95.7129	Blood	ExPEC		14	K1 complete
SRR1314265_trimmed	SRR1314265	B2	Horesh et al. 2021	17	1193		United States	37.0902	-95.7129	Blood	ExPEC		14	K1 complete
SRR1314278_trimmed	SRR1314278	B2	Horesh et al. 2021	4	95	CC95	United States	37.0902	-95.7129	Blood	ExPEC		14	K1_partial_neuS
SRR1314288_trimmed	SRR1314288	B2	Horesh et al. 2021	225	80	CC80	United States	37.0902	-95.7129	Blood	ExPEC		14	K1_fragmented_neuE
SRR1314295_trimmed	SRR1314295	B2	Horesh et al. 2021	4	95	CC95	United States	37.0902	-95.7129	Blood	ExPEC		14	K1_partial_neuA
SRR1314329_trimmed	SRR1314329	B2	Horesh et al. 2021	4	390	CC95	United States	37.0902	-95.7129	Urine	ExPEC		14	K1 complete
SRR1314352_trimmed	SRR1314352	B2	Horesh et al. 2021	4	95	CC95	United States	37.0902	-95.7129	Urine	ExPEC		14	K1 complete
SRR1314371_trimmed	SRR1314371	B2	Horesh et al. 2021	41	80	CC80	United States	37.0902	-95.7129	Urine	ExPEC		14	K1 complete
SRR1314433_trimmed	SRR1314433	B2	Horesh et al. 2021	4	95	CC95	United States	37.0902	-95.7129	Urine	ExPEC		14	K1_partial_neuA
SRR1314453_trimmed	SRR1314453	B2	Horesh et al. 2021	17	1193		United States	37.0902	-95.7129	Urine	ExPEC		14	K1 complete
SRR1314460_trimmed	SRR1314460	B2	Horesh et al. 2021	4	421	CC95	United States	37.0902	-95.7129	Urine	ExPEC		14	K1_fragmented_neuA
SRR1314463_trimmed	SRR1314463	B2	Horesh et al. 2021	4	2619	CC95	United States	37.0902	-95.7129	Urine	ExPEC		14	K1_partial_neuA
SRR1314468_trimmed	SRR1314468	B2	Horesh et al. 2021	4	95	CC95	United States	37.0902	-95.7129	Urine	ExPEC		14	K1 complete
SRR1314477_trimmed	SRR1314477	B2	Horesh et al. 2021	4	95	CC95	United States	37.0902	-95.7129	Urine	ExPEC		14	K1 complete
SRR1314484_trimmed	SRR1314484	B2	Horesh et al. 2021	4	95	CC95	United States	37.0902	-95.7129	Urine	ExPEC		14	K1 complete
SRR1314542_trimmed	SRR1314542	B2	Horesh et al. 2021	4	5646	CC95	United States	37.0902	-95.7129	Urine	ExPEC		14	K1 complete
SRR1314570_trimmed	SRR1314570	B2	Horesh et al. 2021	4	95	CC95	United States	37.0902	-95.7129	Urine	ExPEC		14	K1 complete
SRR1314572_trimmed	SRR1314572	B2	Horesh et al. 2021	4	95	CC95	United States	37.0902	-95.7129	Urine	ExPEC		14	K1 complete
SRR1314597_trimmed	SRR1314597	B2	Horesh et al. 2021	4	95	CC95	United States	37.0902	-95.7129	Urine	ExPEC		14	K1 complete
SRR3405554	SRR3405554	B2	Horesh et al. 2021	17	1193		United States	37.0902	-95.7129	Unknown	Not determined	2015	14	K1_partial_neuS_partial_neuE
SRR3531449_trimmed	SRR3531449	F	Horesh et al. 2021	33	59	CC59	United Kingdom	52.3555	1.1743	Unknown	Not determined	2015	14	K1 complete
SRR3574243_trimmed	SRR3574243	B2	Horesh et al. 2021	29	144	CC144	United Kingdom	52.3555	1.1743	Unknown	Not determined	2016	14	K1_partial_neuA
SRR3574257_trimmed	SRR3574257	B2	Horesh et al. 2021	4	95	CC95	United Kingdom	52.3555	1.1743	Unknown	Not determined	2016	14	K1 complete
SRR3574279_trimmed	SRR3574279	B2	Horesh et al. 2021	495	80	CC80	United Kingdom	52.3555	1.1743	Unknown	Not determined	2016	14	K1_partial_neuS
SRR3574301_trimmed	SRR3574301	F	Horesh et al. 2021	33	59	CC59	United Kingdom	52.3555	1.1743	Unknown	Not determined	2016	14	K1_neuE_unannotated
SRR3574316_trimmed	SRR3574316	B2	Horesh et al. 2021	25	998	CC141	United Kingdom	52.3555	1.1743	Unknown	Not determined	2016	14	K1 complete
SRR3574321_trimmed	SRR3574321	B2	Horesh et al. 2021	47	357		United Kingdom	52.3555	1.1743	Unknown	Not determined	2016	14	K1 complete
SRR3578769_trimmed	SRR3578769	F	Horesh et al. 2021	31	62	CC62	United Kingdom	52.3555	1.1743	Unknown	Not determined	2012	14	K1_partial_neuB
SRR3578906_trimmed	SRR3578906	B2	Horesh et al. 2021	4	95	CC95	United Kingdom	52.3555	1.1743	Unknown	Not determined	2015	14	K1_partial_neuE_partial_neuC
SRR3579378_trimmed	SRR3579378	B2	Horesh et al. 2021	29	144	CC144	United Kingdom	52.3555	1.1743	Unknown	Not determined	2015	14	K1_partial_neuD
SRR3581370_trimmed	SRR3581370	D	Horesh et al. 2021	228	501		United Kingdom	52.3555	1.1743	Unknown	Not determined	2015	14	K1_neuS_unannotated
SRR3657573	SRR3657573	B2	Horesh et al. 2021	4	95	CC95	United States	37.0902	-95.7129	Unknown	Not determined	2015	14	K1_fragmented_neuC_partial_neuS_partial_neuE
SRR3657581	SRR3657581	F	Horesh et al. 2021	38	2618	CC59	United States	37.0902	-95.7129	Unknown	Not determined	2015	14	K1 complete
SRR3676340	SRR3676340	B2	Horesh et al. 2021	4	95	CC95	United States	37.0902	-95.7129	Unknown	Not determined	2015	14	K1_partial_neuS
SRR3987678	SRR3987678	B2	Horesh et al. 2021	4	79	CC95	Sweden	60.1282	18.6435	Unknown	Not determined	1995	14	K1 complete
SRR3989523	SRR3989523	B2	Horesh et al. 2021	4	79	CC95	Sweden	60.1282	18.6435	Unknown	Not determined	1995	14	K1 complete
SRR4184715_trimmed	SRR4184715	B2	Horesh et al. 2021	4	95	CC95	United Kingdom	52.3555	1.1743	Unknown	Not determined	2015	14	K1 complete
SRR4184719_trimmed	SRR4184719	B2	Horesh et al. 2021	29	144	CC144	United Kingdom	52.3555	1.1743	Unknown	Not determined	2015	14	K1_partial_neuS_partial_neuE
SRR4787196_trimmed	SRR4787196	D	Horesh et al. 2021	176	130		United Kingdom	52.3555	1.1743	Unknown	Not determined	2016	14	K1_neuS_unannotated
SRR4787373_trimmed	SRR4787373	B2	Horesh et al. 2021	4	95	CC95	United Kingdom	52.3555	1.1743	Unknown	Not determined	2015	14	K1 complete
SRR4787896_trimmed	SRR4787896	B2	Horesh et al. 2021	41	80	CC80	United Kingdom	52.3555	1.1743	Unknown	Not determined	2016	14	K1 complete
SRR4897258_trimmed	SRR4897258	B2	Horesh et al. 2021	4	95	CC95	United Kingdom	52.3555	1.1743	Unknown	Not determined	2015	14	K1_partial_neuS
SRR4897349_trimmed	SRR4897349	B2	Horesh et al. 2021	41	80	CC80	United Kingdom	52.3555	1.1743	Unknown	Not determined	2016	14	K1 complete
SRR4897628_trimmed	SRR4897628	B2	Horesh et al. 2021	4	95	CC95	United Kingdom	52.3555	1.1743	Unknown	Not determined	2016	14	K1 complete
SRR5005316_trimmed	SRR5005316	B2	Horesh et al. 2021	29	144	CC144	United Kingdom	52.3555	1.1743	Unknown	Not determined	2015	14	K1_partial_neuD
SRR5005338_trimmed	SRR5005338	F	Horesh et al. 2021	38	59	CC59	United Kingdom	52.3555	1.1743	Unknown	Not determined	2015	14	K1 complete
SRR5005494_trimmed	SRR5005494	B2	Horesh et al. 2021	18	6880		United Kingdom	52.3555	1.1743	Unknown	STEC (predicted)	2016	14	K1 complete
SRR5018286_trimmed	SRR5018286	B2	Horesh et al. 2021	4	95	CC95	United Kingdom	52.3555	1.1743	Unknown	Not determined	2016	14	K1_partial_neuS
SRR5018360_trimmed	SRR5018360	B2	Horesh et al. 2021	17	1193		United Kingdom	52.3555	1.1743	Unknown	Not determined	2016	14	K1_partial_neuE
SRR5023949_trimmed	SRR5023949	B2	Horesh et al. 2021	4	95	CC95	United Kingdom	52.3555	1.1743	Unknown	Not determined	2016	14	K1 complete
SRR5023960_trimmed	SRR5023960	B2	Horesh et al. 2021	17	1193		United Kingdom	52.3555	1.1743	Unknown	Not determined	2016	14	K1 complete
SRR5024316_trimmed	SRR5024316	B2	Horesh et al. 2021	4	95	CC95	United Kingdom	52.3555	1.1743	Unknown	Not determined	2016	14	K1_partial_neuS_partial_neuE
SRR5031235_trimmed	SRR5031235	B2	Horesh et al. 2021	4	95	CC95	United Kingdom	52.3555	1.1743	Unknown	Not determined		14	K1 complete
SRR5033657_trimmed	SRR5033657	B2	Horesh et al. 2021	4	95	CC95	United Kingdom	52.3555	1.1743	Unknown	Not determined	2015	14	K1 complete
SRR5033666_trimmed	SRR5033666	B2	Horesh et al. 2021	4	95	CC95	United Kingdom	52.3555	1.1743	Unknown	Not determined	2015	14	K1 complete
SRR5470244_trimmed	SRR5470244	D	Horesh et al. 2021	228	501		United Kingdom	52.3555	1.1743	Unknown	Not determined	2016	14	K1 complete
SRR6009920_trimmed	SRR6009920	B2	Horesh et al. 2021	18	6880		United Kingdom	52.3555	1.1743	Unknown	STEC (predicted)	2016	14	K1 complete
SRR6009922_trimmed	SRR6009922	B2	Horesh et al. 2021	18	6880		United Kingdom	52.3555	1.1743	Unknown	STEC (predicted)	2016	14	K1 complete
SRR6009923_trimmed	SRR6009923	B2	Horesh et al. 2021	18	504		United Kingdom	52.3555	1.1743	Unknown	STEC (predicted)	2017	14	K1_partial_neuS_partial_neuE
SRR633776	SRR633776	B2	Horesh et al. 2021	25	141	CC141	Unknown			Unknown	Not determined	2010	14	K1 complete
SRR640046	SRR640046	B2	Horesh et al. 2021	25	141	CC141	Denmark	56.2639	9.5018	Unknown	Not determined	2010	14	K1 complete
SRR647271	SRR647271	B2	Horesh et al. 2021	25	141	CC141	Unknown			Unknown	Not determined	2010	14	K1 complete
SRR7184241_trimmed	SRR7184241	F	Horesh et al. 2021	33	59	CC59	United Kingdom	52.3555	1.1743	Unknown	Not determined	2016	14	K1 complete
SRR7187751_trimmed	SRR7187751	B2	Horesh et al. 2021	29	144	CC144	United Kingdom	52.3555	1.1743	Unknown	Not determined	2006	14	K1_neuE_seq_unknown
SRR7191545_trimmed	SRR7191545	B2	Horesh et al. 2021	4	95	CC95	United Kingdom	52.3555	1.1743	Unknown	Not determined	2017	14	K1 complete
SRR7223082_trimmed	SRR7223082	B2	Horesh et al. 2021	25	8290	CC141	United Kingdom	52.3555	1.1743	Unknown	Not determined	2017	14	K1_partial_neuS_partial_neuE
SRR7236620_trimmed	SRR7236620	B2	Horesh et al. 2021	798	429		United Kingdom	52.3555	1.1743	Unknown	Not determined	2017	14	K1 complete
SRR7265950_trimmed	SRR7265950	F	Horesh et al. 2021	38	59	CC59	United Kingdom	52.3555	1.1743	Unknown	Not determined	2017	14	K1 complete
SRR7265970_trimmed	SRR7265970	F	Horesh et al. 2021	33	59	CC59	United Kingdom	52.3555	1.1743	Unknown	Not determined	2017	14	K1 complete
SRR7277733_trimmed	SRR7277733	B2	Horesh et al. 2021	4	95~	CC95	United Kingdom	52.3555	1.1743	Unknown	Not determined	2006	14	K1_partial_kpsU
SRR7367358_trimmed	SRR7367358	F	Horesh et al. 2021	33	59	CC59	United Kingdom	52.3555	1.1743	Unknown	STEC (predicted)	2018	14	K1 complete
SRR7367371_trimmed	SRR7367371	B2	Horesh et al. 2021	67	569~		United Kingdom	52.3555	1.1743	Unknown	Not determined	2018	14	K1 complete
SRR7500918_trimmed	SRR7500918	F	Horesh et al. 2021	38	59	CC59	United Kingdom	52.3555	1.1743	Unknown	Not determined		14	K1 complete
SRR7500934_trimmed	SRR7500934	F	Horesh et al. 2021	38	59	CC59	United Kingdom	52.3555	1.1743	Unknown	Not determined		14	K1_partial_neuS_partial_neuE
SRR7834590_trimmed	SRR7834590	B2	Horesh et al. 2021	4	421	CC95	United Kingdom	52.3555	1.1743	Unknown	Not determined		14	K1 complete
SRR785164	SRR785164	F	Horesh et al. 2021	31	62	CC62	Denmark	56.2639	9.5018	Blood	ExPEC (predicted)	2003	14	K1 complete
SRR785626	SRR785626	B2	Horesh et al. 2021	29	703	CC144	Denmark	56.2639	9.5018	Urine	ExPEC (predicted)	2005	14	K1 complete
SRR785728	SRR785728	B2	Horesh et al. 2021	41	80	CC80	Denmark	56.2639	9.5018	Urine	ExPEC (predicted)	2006	14	K1 complete
SRR786081	SRR786081	A	Horesh et al. 2021	53	10	CC10	Sweden	60.1282	18.6435	Urine	Not determined	1995	14	K1 complete
SRR786302	SRR786302	A	Horesh et al. 2021	202	10	CC10	Sweden	60.1282	18.6435	Urine	Not determined	1997	14	K1 complete
SRR958574	SRR958574	A	Horesh et al. 2021	387	10	CC10	Sweden	60.1282	18.6435	Urine	Not determined	1995	14	K1 complete
8476_1#2	ERR204290	F	Murray Collection. Baker et al. 2015	38	59	CC59	Unknown			Feces	Not determined	1937	14	K1 complete
8939_4#2	ERR230375	F	Murray Collection. Baker et al. 2015	38	59	CC59	Unknown			Unknown	Not determined	1934	14	K1 complete
9517_1#4	ERR298746	F	Murray Collection. Baker et al. 2015	38	59	CC59	Unknown			Unknown	Not determined		14	K1 complete
9776_2#10	ERR314309	F	Murray Collection. Baker et al. 2015	38	59	CC59	Unknown			Unknown	Not determined	1932	14	K1 complete
9776_2#11	ERR314310	F	Murray Collection. Baker et al. 2015	38	59	CC59	Unknown			Urine	ExPEC (predicted)	1937	14	K1 complete
9776_2#33	ERR314332	A	Murray Collection. Baker et al. 2015	53	10	CC10	Unknown			Unknown	Not determined		14	K1 complete
9776_2#44	ERR314343	F	Murray Collection. Baker et al. 2015	38	59	CC59	Unknown			Urine	ExPEC (predicted)	1932	14	K1 complete
9776_2#50	ERR314349	F	Murray Collection. Baker et al. 2015	38	59	CC59	Unknown			Blood	ExPEC (predicted)	1932	14	K1 complete
9776_2#9	ERR314308	F	Murray Collection. Baker et al. 2015	38	59	CC59	Unknown			Unknown	Not determined	1932	14	K1 complete
9776_2#90	ERR314389	B2	Murray Collection. Baker et al. 2015	4	95	CC95	Unknown			Blood	ExPEC (predicted)	1932	14	K1 complete
9803_5#22	ERR316957	A	Murray Collection. Baker et al. 2015	291	10	CC10	Unknown			Unknown	Not determined	1934	14	K1 complete
9803_5#4	ERR316939	F	Murray Collection. Baker et al. 2015	38	59	CC59	Unknown			Unknown	Not determined	1939	14	K1 complete
9803_5#64	ERR316999	B2	Murray Collection. Baker et al. 2015	4	95	CC95	Unknown			Blood	ExPEC (predicted)	1932	14	K1 complete
9803_5#66	ERR317001	F	Murray Collection. Baker et al. 2015	38	59	CC59	Unknown			Unknown	Not determined	1935	14	K1 complete
9803_5#73	ERR317008	F	Murray Collection. Baker et al. 2015	38	59	CC59	Unknown			Unknown	Not determined	1935	14	K1 complete
30134_6#100	ERR4034085	B2	NORM Gladstone et al. 2021	3	73		Norway	69.6831	18.9825	Blood	ExPEC	2004
30134_6#101	ERR4034086	B2	NORM Gladstone et al. 2021	11	127		Norway	69.6831	18.9825	Blood	ExPEC	2015
30134_6#103	ERR4034087	D	NORM Gladstone et al. 2021	7	69		Norway	69.6831	18.9825	Blood	ExPEC	2013
30134_6#104	ERR4034088	B2	NORM Gladstone et al. 2021	3	73		Norway	69.6831	18.9825	Blood	ExPEC	2005
30134_6#105	ERR4034089	B2	NORM Gladstone et al. 2021	100	537		Norway	69.6831	18.9825	Blood	ExPEC	2011
30134_6#107	ERR4034090	B2	NORM Gladstone et al. 2021	20	131		Norway	69.6831	18.9825	Blood	ExPEC	2014
30134_6#108	ERR4034091	B2	NORM Gladstone et al. 2021	3	73		Norway	69.6831	18.9825	Blood	ExPEC	2008
30134_6#109	ERR4034092	D	NORM Gladstone et al. 2021	7	69		Norway	69.6831	18.9825	Blood	ExPEC	2012
30134_6#11	ERR4034036	B2	NORM Gladstone et al. 2021	3	73		Norway	69.6831	18.9825	Blood	ExPEC	2011
30134_6#111	ERR4034093	B2	NORM Gladstone et al. 2021	4	95	CC95	Norway	69.6831	18.9825	Blood	ExPEC	2015	14	K1 complete
30134_6#112	ERR4034094	D	NORM Gladstone et al. 2021	7	69		Norway	69.6831	18.9825	Blood	ExPEC	2009
30134_6#113	ERR4034095	B2	NORM Gladstone et al. 2021	238	135		Norway	69.6831	18.9825	Blood	ExPEC	2013
30134_6#115	ERR4034096	B2	NORM Gladstone et al. 2021	2	131	CC131	Norway	69.6831	18.9825	Blood	ExPEC	2012
30134_6#116	ERR4034097	A	NORM Gladstone et al. 2021	12	10	CC10	Norway	69.6831	18.9825	Blood	ExPEC	2010
30134_6#117	ERR4034098	B2	NORM Gladstone et al. 2021	4	95	CC95	Norway	69.6831	18.9825	Blood	ExPEC	2014	14	K1 complete
30134_6#119	ERR4034099	B2	NORM Gladstone et al. 2021	2	131	CC131	Norway	69.6831	18.9825	Blood	ExPEC	2013
30134_6#120	ERR4034100	B2	NORM Gladstone et al. 2021	20	131		Norway	69.6831	18.9825	Blood	ExPEC	2011
30134_6#121	ERR4034101	D	NORM Gladstone et al. 2021	7	69		Norway	69.6831	18.9825	Blood	ExPEC	2015
30134_6#123	ERR4034102	A	NORM Gladstone et al. 2021	92	10	CC10	Norway	69.6831	18.9825	Blood	ExPEC	2002
30134_6#124	ERR4034103	B2	NORM Gladstone et al. 2021	11	127		Norway	69.6831	18.9825	Blood	ExPEC	2002
30134_6#125	ERR4034104	A	NORM Gladstone et al. 2021	1238	34		Norway	69.6831	18.9825	Blood	ExPEC	2015
30134_6#127	ERR4034105	F	NORM Gladstone et al. 2021	33	59	CC59	Norway	69.6831	18.9825	Blood	ExPEC	2013	14	K1_partial_neuA
30134_6#128	ERR4034106	C	NORM Gladstone et al. 2021	183	88		Norway	69.6831	18.9825	Blood	ExPEC	2003
30134_6#129	ERR4034107	B2	NORM Gladstone et al. 2021	4	95	CC95	Norway	69.6831	18.9825	Blood	ExPEC	2011	14	K1 complete
30134_6#131	ERR4034108	A	NORM Gladstone et al. 2021	92	10	CC10	Norway	69.6831	18.9825	Blood	ExPEC	2010
30134_6#132	ERR4034109	A	NORM Gladstone et al. 2021	12	43		Norway	69.6831	18.9825	Blood	ExPEC	2004
30134_6#135	ERR4034111	B2	NORM Gladstone et al. 2021	3	104		Norway	59.9304	10.6611	Blood	ExPEC	2006
30134_6#136	ERR4034112	B2	NORM Gladstone et al. 2021	4	95	CC95	Norway	69.6831	18.9825	Blood	ExPEC	2005	14	K1 complete
30134_6#137	ERR4034113	D	NORM Gladstone et al. 2021	7	69		Norway	69.6831	18.9825	Blood	ExPEC	2013
30134_6#139	ERR4034114	B2	NORM Gladstone et al. 2021	3	73		Norway	69.6831	18.9825	Blood	ExPEC	2015
30134_6#14	ERR4034037	B2	NORM Gladstone et al. 2021	1193	355		Norway	59.2725	10.4186	Blood	ExPEC	2012
30134_6#140	ERR4034115	B2	NORM Gladstone et al. 2021	3	73		Norway	69.6831	18.9825	Blood	ExPEC	2008
30134_6#141	ERR4034116	B2	NORM Gladstone et al. 2021	41	80	CC80	Norway	69.6831	18.9825	Blood	ExPEC	2013	14	K1 complete
30134_6#143	ERR4034117	B2	NORM Gladstone et al. 2021	90	491		Norway	69.6831	18.9825	Blood	ExPEC	2017
30134_6#144	ERR4034118	B2	NORM Gladstone et al. 2021	3	73		Norway	69.6831	18.9825	Blood	ExPEC	2009
30134_6#145	ERR4034119	B2	NORM Gladstone et al. 2021	2	131	CC131	Norway	69.6831	18.9825	Blood	ExPEC	2014
30134_6#147	ERR4034120	B1	NORM Gladstone et al. 2021	1239	10256		Norway	58.1643	7.98126	Blood	ExPEC	2017
30134_6#148	ERR4034121	B2	NORM Gladstone et al. 2021	3	73		Norway	69.6831	18.9825	Blood	ExPEC	2010
30134_6#149	ERR4034122	A	NORM Gladstone et al. 2021	1240	399		Norway	69.6831	18.9825	Blood	ExPEC	2014
30134_6#15	ERR4034038	B2	NORM Gladstone et al. 2021	108	91		Norway	69.6831	18.9825	Blood	ExPEC	2012
30134_6#151	ERR4034123	D	NORM Gladstone et al. 2021	37	405		Norway	60.3741	5.35951	Blood	ExPEC	2017
30134_6#152	ERR4034124	B2	NORM Gladstone et al. 2021	100	537		Norway	69.6831	18.9825	Blood	ExPEC	2011
30134_6#153	ERR4034125	B2	NORM Gladstone et al. 2021	20	131		Norway	69.6831	18.9825	Blood	ExPEC	2002
30134_6#154	ERR4034126	B2	NORM Gladstone et al. 2021	11	127		Norway	69.6831	18.9825	Blood	ExPEC	2015
30134_6#156	ERR4034127	B2	NORM Gladstone et al. 2021	1241	135		Norway	59.2922	11.0963	Blood	ExPEC	2008
30134_6#157	ERR4034128	B2	NORM Gladstone et al. 2021	3	73		Norway	69.6831	18.9825	Blood	ExPEC	2003
30134_6#158	ERR4034129	B2	NORM Gladstone et al. 2021	3	73		Norway	69.6831	18.9825	Blood	ExPEC	2015
30134_6#160	ERR4034130	B2	NORM Gladstone et al. 2021	4	95	CC95	Norway	59.2922	11.0963	Blood	ExPEC	2006	14	K1 complete
30134_6#161	ERR4034131	B2	NORM Gladstone et al. 2021	4	95	CC95	Norway	69.6831	18.9825	Blood	ExPEC	2004	14	K1_partial_kpsC
30134_6#162	ERR4034132	D	NORM Gladstone et al. 2021	7	69		Norway	69.6831	18.9825	Blood	ExPEC	2011
30134_6#164	ERR4034133	B1	NORM Gladstone et al. 2021	1199	602		Norway	59.2922	11.0963	Blood	ExPEC	2005
30134_6#165	ERR4034134	F	NORM Gladstone et al. 2021	33	59	CC59	Norway	69.6831	18.9825	Blood	ExPEC	2005	14	K1 complete
30134_6#166	ERR4034135	B2	NORM Gladstone et al. 2021	4	95	CC95	Norway	69.6831	18.9825	Blood	ExPEC	2012	14	K1_fragmented_neuA
30134_6#168	ERR4034136	B2	NORM Gladstone et al. 2021	4	95	CC95	Norway	59.2922	11.0963	Blood	ExPEC	2010	14	K1 complete
30134_6#169	ERR4034137	D	NORM Gladstone et al. 2021	7	106		Norway	69.6831	18.9825	Blood	ExPEC	2008
30134_6#170	ERR4034138	D	NORM Gladstone et al. 2021	7	69		Norway	69.6831	18.9825	Blood	ExPEC	2013
30134_6#172	ERR4034139	B2	NORM Gladstone et al. 2021	1200	681		Norway	59.2922	11.0963	Blood	ExPEC	2010
30134_6#173	ERR4034140	B2	NORM Gladstone et al. 2021	4	416	CC95	Norway	69.6831	18.9825	Blood	ExPEC	2009	14	K1 complete
30134_6#174	ERR4034141	B2	NORM Gladstone et al. 2021	1193	355		Norway	69.6831	18.9825	Blood	ExPEC	2013
30134_6#176	ERR4034142	B2	NORM Gladstone et al. 2021	238	135		Norway	59.2922	11.0963	Blood	ExPEC	2010
30134_6#177	ERR4034143	B2	NORM Gladstone et al. 2021	3	73		Norway	69.6831	18.9825	Blood	ExPEC	2011
30134_6#178	ERR4034144	B2	NORM Gladstone et al. 2021	4	95	CC95	Norway	69.6831	18.9825	Blood	ExPEC	2014	14	K1 complete
30134_6#18	ERR4034039	B2	NORM Gladstone et al. 2021	4	95	CC95	Norway	63.7419	11.2892	Blood	ExPEC	2015	14	K1 complete
30134_6#180	ERR4034145	B2	NORM Gladstone et al. 2021	13	12		Norway	58.1643	7.98126	Blood	ExPEC	2005
30134_6#181	ERR4034146	B2	NORM Gladstone et al. 2021	3	73		Norway	69.6831	18.9825	Blood	ExPEC	2003
30134_6#182	ERR4034147	B2	NORM Gladstone et al. 2021	3	73		Norway	69.6831	18.9825	Blood	ExPEC	2014
30134_6#185	ERR4034149	B2	NORM Gladstone et al. 2021	3	73		Norway	69.6831	18.9825	Blood	ExPEC	2004
30134_6#186	ERR4034150	B2	NORM Gladstone et al. 2021	3	73		Norway	69.6831	18.9825	Blood	ExPEC	2015
30134_6#188	ERR4034151	F	NORM Gladstone et al. 2021	33	59	CC59	Norway	61.4569	5.88869	Blood	ExPEC	2011	14	K1 complete
30134_6#189	ERR4034152	F	NORM Gladstone et al. 2021	33	59	CC59	Norway	69.6831	18.9825	Blood	ExPEC	2005	14	K1 complete
30134_6#19	ERR4034040	D	NORM Gladstone et al. 2021	7	69		Norway	69.6831	18.9825	Blood	ExPEC	2012
30134_6#190	ERR4034153	B1	NORM Gladstone et al. 2021	1243	205		Norway	69.6831	18.9825	Blood	ExPEC	2012
30134_6#192	ERR4034154	D	NORM Gladstone et al. 2021	7	69		Norway	61.4569	5.88869	Blood	ExPEC	2012
30134_6#193	ERR4034155	B2	NORM Gladstone et al. 2021	20	131		Norway	69.6831	18.9825	Blood	ExPEC	2008
30134_6#194	ERR4034156	B2	NORM Gladstone et al. 2021	3	73		Norway	69.6831	18.9825	Blood	ExPEC	2013
30134_6#196	ERR4034157	D	NORM Gladstone et al. 2021	7	69		Norway	61.4569	5.88869	Blood	ExPEC	2012
30134_6#197	ERR4034158	B2	NORM Gladstone et al. 2021	4	421	CC95	Norway	69.6831	18.9825	Blood	ExPEC	2009	14	K1 complete
30134_6#198	ERR4034159	D	NORM Gladstone et al. 2021	7	69		Norway	69.6831	18.9825	Blood	ExPEC	2014
30134_6#2	ERR4034031	A	NORM Gladstone et al. 2021	92	10	CC10	Norway	59.2725	10.4186	Blood	ExPEC	2007
30134_6#200	ERR4034160	B1	NORM Gladstone et al. 2021	1244	58		Norway	61.4569	5.88869	Blood	ExPEC	2016
30134_6#201	ERR4034161	G	NORM Gladstone et al. 2021	1245	117		Norway	69.6831	18.9825	Blood	ExPEC	2010
30134_6#202	ERR4034162	B2	NORM Gladstone et al. 2021	3	73		Norway	69.6831	18.9825	Blood	ExPEC	2014
30134_6#205	ERR4034164	D	NORM Gladstone et al. 2021	7	69		Norway	69.6831	18.9825	Blood	ExPEC	2011
30134_6#206	ERR4034165	A	NORM Gladstone et al. 2021	1247	4598		Norway	69.6831	18.9825	Blood	ExPEC	2015
30134_6#208	ERR4034166	B2	NORM Gladstone et al. 2021	2	131	CC131	Norway	59.9371	10.7376	Blood	ExPEC	2008
30134_6#209	ERR4034167	B1	NORM Gladstone et al. 2021	134	162		Norway	69.6831	18.9825	Blood	ExPEC	2002
30134_6#210	ERR4034168	B2	NORM Gladstone et al. 2021	4	95	CC95	Norway	69.6831	18.9825	Blood	ExPEC	2015	14	K1_neuA_neuC_merge
30134_6#213	ERR4034170	G	NORM Gladstone et al. 2021	79	117		Norway	69.6831	18.9825	Blood	ExPEC	2003
30134_6#214	ERR4034171	B2	NORM Gladstone et al. 2021	3	73		Norway	69.6831	18.9825	Blood	ExPEC	2012
30134_6#217	ERR4034173	D	NORM Gladstone et al. 2021	7	69		Norway	69.6831	18.9825	Blood	ExPEC	2004
30134_6#218	ERR4034174	B2	NORM Gladstone et al. 2021	4	95	CC95	Norway	69.6831	18.9825	Blood	ExPEC	2012	14	K1 complete
30134_6#22	ERR4034041	B2	NORM Gladstone et al. 2021	25	141	CC141	Norway	60.3741	5.35951	Blood	ExPEC	2010
30134_6#221	ERR4034176	B2	NORM Gladstone et al. 2021	25	998	CC141	Norway	69.6831	18.9825	Blood	ExPEC	2005	14	K1 complete
30134_6#222	ERR4034177	B2	NORM Gladstone et al. 2021	84	538		Norway	69.6831	18.9825	Blood	ExPEC	2013
30134_6#224	ERR4034178	B2	NORM Gladstone et al. 2021	4	95	CC95	Norway	59.9371	10.7376	Blood	ExPEC	2008	14	K1 complete
30134_6#225	ERR4034179	B2	NORM Gladstone et al. 2021	4	95	CC95	Norway	69.6831	18.9825	Blood	ExPEC	2008	14	K1 complete
30134_6#226	ERR4034180	B2	NORM Gladstone et al. 2021	4	95	CC95	Norway	69.6831	18.9825	Blood	ExPEC	2013	14	K1 complete
30134_6#229	ERR4034182	B1	NORM Gladstone et al. 2021	54	58		Norway	69.6831	18.9825	Blood	ExPEC	2009
30134_6#23	ERR4034042	B2	NORM Gladstone et al. 2021	100	537		Norway	69.6831	18.9825	Blood	ExPEC	2013
30134_6#230	ERR4034183	B1	NORM Gladstone et al. 2021	54	58		Norway	69.6831	18.9825	Blood	ExPEC	2014
30134_6#233	ERR4034185	B2	NORM Gladstone et al. 2021	4	95	CC95	Norway	69.6831	18.9825	Blood	ExPEC	2010	14	K1 complete
30134_6#234	ERR4034186	G	NORM Gladstone et al. 2021	79	117		Norway	69.6831	18.9825	Blood	ExPEC	2014
30134_6#237	ERR4034188	B2	NORM Gladstone et al. 2021	13	12		Norway	69.6831	18.9825	Blood	ExPEC	2011
30134_6#238	ERR4034189	B1	NORM Gladstone et al. 2021	1249	2328		Norway	69.6831	18.9825	Blood	ExPEC	2015
30134_6#242	ERR4034192	B2	NORM Gladstone et al. 2021	3	73		Norway	69.6831	18.9825	Blood	ExPEC	2002
30134_6#243	ERR4034193	B2	NORM Gladstone et al. 2021	90	491		Norway	69.6831	18.9825	Blood	ExPEC	2012
30134_6#245	ERR4034194	E	NORM Gladstone et al. 2021	1250	8318		Norway	59.9371	10.7376	Blood	ExPEC	2009
30134_6#246	ERR4034195	D	NORM Gladstone et al. 2021	7	106		Norway	69.6831	18.9825	Blood	ExPEC	2003
30134_6#247	ERR4034196	B2	NORM Gladstone et al. 2021	3	73		Norway	69.6831	18.9825	Blood	ExPEC	2012
30134_6#250	ERR4034198	B2	NORM Gladstone et al. 2021	4	95	CC95	Norway	69.6831	18.9825	Blood	ExPEC	2005	14	K1 complete
30134_6#251	ERR4034199	B2	NORM Gladstone et al. 2021	3	73		Norway	69.6831	18.9825	Blood	ExPEC	2013
30134_6#254	ERR4034201	B2	NORM Gladstone et al. 2021	2	131	CC131	Norway	69.6831	18.9825	Blood	ExPEC	2007
30134_6#255	ERR4034202	B2	NORM Gladstone et al. 2021	2	131	CC131	Norway	69.6831	18.9825	Blood	ExPEC	2014
30134_6#258	ERR4034204	B2	NORM Gladstone et al. 2021	3	73		Norway	69.6831	18.9825	Blood	ExPEC	2009
30134_6#259	ERR4034205	B2	NORM Gladstone et al. 2021	4	95	CC95	Norway	69.6831	18.9825	Blood	ExPEC	2014	14	K1 complete
30134_6#262	ERR4034207	B2	NORM Gladstone et al. 2021	25	141	CC141	Norway	69.6831	18.9825	Blood	ExPEC	2009	14	K1 complete
30134_6#263	ERR4034208	B2	NORM Gladstone et al. 2021	1251	1861		Norway	69.6831	18.9825	Blood	ExPEC	2015
30134_6#266	ERR4034210	E	NORM Gladstone et al. 2021	1252	1011		Norway	69.6831	18.9825	Blood	ExPEC	2010
30134_6#267	ERR4034211	A	NORM Gladstone et al. 2021	213	10	CC10	Norway	69.6831	18.9825	Blood	ExPEC	2004
30134_6#27	ERR4034044	B1	NORM Gladstone et al. 2021	368	124		Norway	69.6831	18.9825	Blood	ExPEC	2013
30134_6#270	ERR4034213	B2	NORM Gladstone et al. 2021	4	95	CC95	Norway	69.6831	18.9825	Blood	ExPEC	2011	14	K1 complete
30134_6#271	ERR4034214	B2	NORM Gladstone et al. 2021	4	421	CC95	Norway	69.6831	18.9825	Blood	ExPEC	2012	14	K1 complete
30134_6#274	ERR4034216	B2	NORM Gladstone et al. 2021	13	12		Norway	69.6831	18.9825	Blood	ExPEC	2002
30134_6#275	ERR4034217	B2	NORM Gladstone et al. 2021	3	73		Norway	69.6831	18.9825	Blood	ExPEC	2012
30134_6#277	ERR4034218	A	NORM Gladstone et al. 2021	92	10	CC10	Norway	59.9371	10.7376	Blood	ExPEC	2007
30134_6#278	ERR4034219	B2	NORM Gladstone et al. 2021	13	12		Norway	69.6831	18.9825	Blood	ExPEC	2003
30134_6#279	ERR4034220	D	NORM Gladstone et al. 2021	7	69		Norway	69.6831	18.9825	Blood	ExPEC	2013
30134_6#282	ERR4034222	F	NORM Gladstone et al. 2021	31	10401	CC62	Norway	69.6831	18.9825	Blood	ExPEC	2004	14	K1 complete
30134_6#283	ERR4034223	B2	NORM Gladstone et al. 2021	11	127		Norway	69.6831	18.9825	Blood	ExPEC	2013
30134_6#285	ERR4034224	A	NORM Gladstone et al. 2021	92	10	CC10	Norway	59.9371	10.7376	Blood	ExPEC	2012
30134_6#286	ERR4034225	B2	NORM Gladstone et al. 2021	13	12		Norway	69.6831	18.9825	Blood	ExPEC	2007
30134_6#287	ERR4034226	B2	NORM Gladstone et al. 2021	2	131	CC131	Norway	69.6831	18.9825	Blood	ExPEC	2014
30134_6#289	ERR4034227	B2	NORM Gladstone et al. 2021	2	131	CC131	Norway	59.9371	10.7376	Blood	ExPEC	2015
30134_6#290	ERR4034228	B2	NORM Gladstone et al. 2021	3	73		Norway	69.6831	18.9825	Blood	ExPEC	2009
30134_6#291	ERR4034229	B2	NORM Gladstone et al. 2021	17	1193		Norway	69.6831	18.9825	Blood	ExPEC	2014	14	K1 complete
30134_6#293	ERR4034230	B2	NORM Gladstone et al. 2021	17	14		Norway	59.9371	10.7376	Blood	ExPEC	2014
30134_6#294	ERR4034231	B2	NORM Gladstone et al. 2021	13	12		Norway	69.6831	18.9825	Blood	ExPEC	2009
30134_6#295	ERR4034232	B2	NORM Gladstone et al. 2021	11	127		Norway	69.6831	18.9825	Blood	ExPEC	2015
30134_6#297	ERR4034233	B1	NORM Gladstone et al. 2021	336	1304		Norway	59.9371	10.7376	Blood	ExPEC	2015
30134_6#298	ERR4034234	C	NORM Gladstone et al. 2021	851	410		Norway	69.6831	18.9825	Blood	ExPEC	2011
30134_6#299	ERR4034235	B2	NORM Gladstone et al. 2021	11	127		Norway	69.6831	18.9825	Blood	ExPEC	2010
30134_6#3	ERR4034032	B2	NORM Gladstone et al. 2021	2	131	CC131	Norway	69.6831	18.9825	Blood	ExPEC	2011
30134_6#30	ERR4034045	A	NORM Gladstone et al. 2021	92	10	CC10	Norway	69.6831	18.9825	Blood	ExPEC	2002
30134_6#301	ERR4034236	B1	NORM Gladstone et al. 2021	1253	1432		Norway	59.9371	10.7376	Blood	ExPEC	2014
30134_6#302	ERR4034237	B2	NORM Gladstone et al. 2021	4	95	CC95	Norway	69.6831	18.9825	Blood	ExPEC	2002	14	K1 complete
30134_6#303	ERR4034238	B2	NORM Gladstone et al. 2021	29	144	CC144	Norway	69.6831	18.9825	Blood	ExPEC	2012	14	K1 complete
30134_6#305	ERR4034239	D	NORM Gladstone et al. 2021	63	38		Norway	59.9371	10.7376	Blood	ExPEC	2014
30134_6#306	ERR4034240	B2	NORM Gladstone et al. 2021	4	95	CC95	Norway	69.6831	18.9825	Blood	ExPEC	2004	14	K1 complete
30134_6#307	ERR4034241	B2	NORM Gladstone et al. 2021	3	73		Norway	69.6831	18.9825	Blood	ExPEC	2012
30134_6#309	ERR4034242	B2	NORM Gladstone et al. 2021	2	131	CC131	Norway	59.9371	10.7376	Blood	ExPEC	2015
30134_6#31	ERR4034046	B2	NORM Gladstone et al. 2021	11	127		Norway	69.6831	18.9825	Blood	ExPEC	2014
30134_6#310	ERR4034243	D	NORM Gladstone et al. 2021	7	69		Norway	69.6831	18.9825	Blood	ExPEC	2005
30134_6#311	ERR4034244	B2	NORM Gladstone et al. 2021	4	95	CC95	Norway	69.6831	18.9825	Blood	ExPEC	2013	14	K1 complete
30134_6#313	ERR4034245	B2	NORM Gladstone et al. 2021	4	95	CC95	Norway	59.2725	10.4186	Blood	ExPEC	2016	14	K1 complete
30134_6#314	ERR4034246	B2	NORM Gladstone et al. 2021	4	95	CC95	Norway	69.6831	18.9825	Blood	ExPEC	2007	14	K1 complete
30134_6#315	ERR4034247	B2	NORM Gladstone et al. 2021	4	95	CC95	Norway	69.6831	18.9825	Blood	ExPEC	2013	14	K1 complete
30134_6#317	ERR4034248	D	NORM Gladstone et al. 2021	7	69		Norway	59.2725	10.4186	Blood	ExPEC	2015
30134_6#319	ERR4034250	D	NORM Gladstone et al. 2021	7	69		Norway	69.6831	18.9825	Blood	ExPEC	2014
30134_6#321	ERR4034251	B2	NORM Gladstone et al. 2021	4	95	CC95	Norway	62.737	7.13912	Blood	ExPEC	2003	14	K1 complete
30134_6#322	ERR4034252	B2	NORM Gladstone et al. 2021	153	7092		Norway	69.6831	18.9825	Blood	ExPEC	2009
30134_6#323	ERR4034253	B2	NORM Gladstone et al. 2021	4	95	CC95	Norway	69.6831	18.9825	Blood	ExPEC	2014	14	K1 complete
30134_6#325	ERR4034254	B1	NORM Gladstone et al. 2021	1254	602		Norway	58.9523	5.73312	Blood	ExPEC	2007
30134_6#326	ERR4034255	B2	NORM Gladstone et al. 2021	56	372		Norway	69.6831	18.9825	Blood	ExPEC	2010
30134_6#327	ERR4034256	B2	NORM Gladstone et al. 2021	4	95	CC95	Norway	69.6831	18.9825	Blood	ExPEC	2015	14	K1 complete
30134_6#329	ERR4034257	B2	NORM Gladstone et al. 2021	29	144	CC144	Norway	62.737	7.13912	Blood	ExPEC	2003	14	K1 complete
30134_6#330	ERR4034258	D	NORM Gladstone et al. 2021	1255	7427		Norway	69.6831	18.9825	Blood	ExPEC	2011
30134_6#331	ERR4034259	D	NORM Gladstone et al. 2021	7	69		Norway	69.6831	18.9825	Blood	ExPEC	2012
30134_6#334	ERR4034260	C	NORM Gladstone et al. 2021	80	88		Norway	58.9523	5.73312	Blood	ExPEC	2008
30134_6#335	ERR4034261	B2	NORM Gladstone et al. 2021	4	95	CC95	Norway	69.6831	18.9825	Blood	ExPEC	2002	14	K1 complete
30134_6#336	ERR4034262	A	NORM Gladstone et al. 2021	182	10	CC10	Norway	69.6831	18.9825	Blood	ExPEC	2012
30134_6#338	ERR4034263	C	NORM Gladstone et al. 2021	40	23		Norway	58.9523	5.73312	Blood	ExPEC	2007
30134_6#339	ERR4034264	B2	NORM Gladstone et al. 2021	11	127		Norway	69.6831	18.9825	Blood	ExPEC	2005
30134_6#34	ERR4034047	C	NORM Gladstone et al. 2021	1202	88		Norway	69.6831	18.9825	Blood	ExPEC	2003
30134_6#340	ERR4034265	B2	NORM Gladstone et al. 2021	3	73		Norway	69.6831	18.9825	Blood	ExPEC	2013
30134_6#342	ERR4034266	A	NORM Gladstone et al. 2021	1256	993		Norway	58.9523	5.73312	Blood	ExPEC	2008
30134_6#343	ERR4034267	B2	NORM Gladstone et al. 2021	495	80	CC80	Norway	69.6831	18.9825	Blood	ExPEC	2008	14	K1 complete
30134_6#344	ERR4034268	D	NORM Gladstone et al. 2021	7	69		Norway	69.6831	18.9825	Blood	ExPEC	2013
30134_6#346	ERR4034269	A	NORM Gladstone et al. 2021	1194	409		Norway	58.9523	5.73312	Blood	ExPEC	2007
30134_6#347	ERR4034270	B2	NORM Gladstone et al. 2021	11	127		Norway	69.6831	18.9825	Blood	ExPEC	2009
30134_6#348	ERR4034271	B2	NORM Gladstone et al. 2021	4	95	CC95	Norway	69.6831	18.9825	Blood	ExPEC	2014	14	K1 complete
30134_6#35	ERR4034048	F	NORM Gladstone et al. 2021	31	62	CC62	Norway	69.6831	18.9825	Blood	ExPEC	2014	14	K1 complete
30134_6#350	ERR4034272	B2	NORM Gladstone et al. 2021	17	14		Norway	58.9523	5.73312	Blood	ExPEC	2007
30134_6#351	ERR4034273	C	NORM Gladstone et al. 2021	647	10272		Norway	69.6831	18.9825	Blood	ExPEC	2009
30134_6#354	ERR4034275	A	NORM Gladstone et al. 2021	1258	409		Norway	58.9523	5.73312	Blood	ExPEC	2009
30134_6#355	ERR4034276	D	NORM Gladstone et al. 2021	7	106		Norway	69.6831	18.9825	Blood	ExPEC	2010
30134_6#356	ERR4034277	C	NORM Gladstone et al. 2021	319	88		Norway	69.6831	18.9825	Blood	ExPEC	2015
30134_6#358	ERR4034278	B2	NORM Gladstone et al. 2021	4	95	CC95	Norway	58.9523	5.73312	Blood	ExPEC	2007	14	K1 complete
30134_6#359	ERR4034279	B1	NORM Gladstone et al. 2021	1259	1125		Norway	69.6831	18.9825	Blood	ExPEC	2011
[truncated: 3,066 more rows]
