# Supplementary material for: Evolutionary and functional history of the Escherichia coli K1 capsule
Source: Nat Commun. 2023 Jun 15;14:3294. doi: 10.1038/s41467-023-39052-w (PMC10272209; doi:10.1038/s41467-023-39052-w)
Supplement: Supplementary file 5 — Supplementary Dataset S2 [file 41467_2023_39052_MOESM5_ESM.xlsx]

## Sheet: Supplementary_Table_S2
Clonal Complex	Collection	Method	Model	MCMC iterations	Sampling	N	Reference	rootprob	Root date	ESS(mu; sigma; alpha)	DIC(actual_dates;equal_dates;verdict)	Gelman-Rubin(mu;sigma,alpha)	likelihood	prior	mu	sigma	alpha
CC10	NORM	Bactdating	ARC	100000000	1000	102	Escherichia_coli_str_K-12_substr_MG1655	1	950.51 [149.51;1336.77]	988.94; 53182.59; 927.71	2322.84056636849; 3574.34080921716; Model 1 is definitely better	1.00; 1.00; 1.01	-9.86e+02 [-1.01e+03;-9.67e+02],	-9.05e+02 [-9.68e+02;-8.63e+02],	3.18e+00 [1.71e+00;4.60e+00],	2.66e+01 [1.97e+01;3.58e+01],	2.75e+03 [1.66e+03;5.01e+03],
CC59	NORM	Bactdating	ARC	100000000	1000	58	Escherichia_coli_AR_0013_GCF_003571685	0.950061	1525.19 [1044.86;1730.17]	1630.89; 27130.78; 950.29	1179.6163299457; 3041.54888410884; Model 1 is definitely better	1.00; 1.00; 1.00	-4.78e+02 [-4.96e+02;-4.64e+02],	-4.24e+02 [-4.69e+02;-3.93e+02],	3.13e+00 [1.43e+00;4.87e+00],	1.05e+01 [6.67e+00;1.59e+01],	6.67e+02 [3.40e+02;1.42e+03],
CC95	NORM	Bactdating	ARC	100000000	1000	442	Escherichia_coli_ST95_32_GCF_008632595	1	1768.10 [1721.61;1806.40]	1390.54; 47878.97; 1835.24	7764.04509408516; 7997.1086770509; Model 1 is definitely better	1.00; 1.00; 1.00	-3.14e+03 [-3.18e+03;-3.10e+03],	-4.03e+03 [-4.11e+03;-3.96e+03],	2.18e+00 [1.86e+00;2.50e+00],	4.97e+00 [4.19e+00;5.86e+00],	3.46e+03 [2.88e+03;4.19e+03],
CC131	NORM	Bactdating	ARC	100000000	1000	278	Escherichia_coli_ST131_EC958	1	1898.30 [1872.63;1920.27]	7151.71; 68670.48; 9746.12	4568.11647551199; 4718.68363887436; Model 1 is definitely better	1.00; 1.00; 1.00	-1.65e+03 [-1.68e+03;-1.61e+03],	-2.15e+03 [-2.20e+03;-2.11e+03],	2.61e+00 [2.25e+00;2.97e+00],	3.98e+00 [3.10e+00;5.04e+00],	8.73e+02 [7.09e+02;1.07e+03],
