# Supplementary material for: Evolutionary and functional history of the Escherichia coli K1 capsule
Source: Nat Commun. 2023 Jun 15;14:3294. doi: 10.1038/s41467-023-39052-w (PMC10272209; doi:10.1038/s41467-023-39052-w)
Supplement: Supplementary file 6 — Supplementary Dataset S3 [file 41467_2023_39052_MOESM6_ESM.xlsx]

## Sheet: Supplementary_Table_S3
ID	Genome_accession	Isolation_Host	Isolation_source	K1-cps	PAI (downstream of K1-cps)
ASM1326v1	GCA_000013265.1	Human	Urine	Present	Absent
ASM1484v1	GCA_000014845.1	Turkey	Lung	Present	Present
ASM2574v1	GCA_000025745.1	Human	Meninges	Present	Absent
ASM2628v2	GCA_000026285.2	Human	Meninges	Present	Present
APECO18	GCA_001021615.1	Chicken	Pericardium/Lung	Present	Absent
ASM128032v1	GCA_001280325.1	Human	Blood	Present	Present
ASM128034v1	GCA_001280345.1	Human	Blood	Present	Other (not-determined)
ASM128038v1	GCA_001280385.1	Human	Blood	Present	Present
ASM128040v1	GCA_001280405.1	Human	Blood	Present	Absent
ASM202486v1	GCA_002024865.1	Human	Urine	Present	Absent
ASM228575v1	GCA_002285755.1	Human	Urine	Present	Present
ASM284468v1	GCA_002844685.1	Duck	Blood	Present	Present
ASM284613v1	GCA_002846135.1	Human	Respiratory secretions	Present	Present
ASM295343v1	GCA_002953435.1	Human	Faeces	Present	Present
ASM302088v1	GCA_003020885.1	Human	Urine	Present	Present
ASM307639v1	GCA_003076395.1	Human	Bile	Present	Present
ASM369716v2	GCA_003697165.2	Human	Digestive tract	Present	Present
ASM710790v1	GCA_007107905.1	Human	Blood	Present	Present
ASM783325v1	GCA_007833255.1	Swine	Blood	Present	Present
ASM783329v1	GCA_007833295.1	Dairy Cow	Milk	Present	Absent
ASM863259v1	GCA_008632595.1	Chicken	Unknown	Present	Present
ASM1293447v1	GCA_012934475.1	Human	Rectal swab	Present	Present
ASM1293455v1	GCA_012934555.1	Human	Rectal swab	Present	Present
ASM1293459v1	GCA_012934595.1	Human	Rectal swab	Present	Present
ASM1293461v1	GCA_012934615.1	Human	Rectal swab	Present	Present
ASM1308494v1	GCA_013084945.1	Human	Rectal swab	Present	Other (not-determined)
ASM1485852v1	GCA_014858525.1	Human	Urine	Present	Absent
ASM1493087v1	GCA_014930875.1	Human	Urine	Present	Absent
ASM1564476v1	GCA_015644765.1	Human	Urine	Present	Absent
ASM1690333v1	GCA_016903335.1	Human	Unknown	Present	Absent
ASM1690343v1	GCA_016903435.1	Human	Unknown	Present	Present
ASM1690361v1	GCA_016903615.1	Human	Unknown	Present	Present
ASM1690383v1	GCA_016903835.1	Human	Unknown	Present	Absent
ASM1690391v1	GCA_016903915.1	Human	Unknown	Present	Present
ASM1690407v1	GCA_016904075.1	Human	Unknown	Present	Absent
ASM1690443v1	GCA_016904435.1	Human	Unknown	Present	Present
ASM1690445v1	GCA_016904455.1	Human	Unknown	Present	Present
ASM1690447v1	GCA_016904475.1	Human	Unknown	Present	Present
ASM1690453v1	GCA_016904535.1	Human	Unknown	Present	Absent
ASM1735666v1	GCA_017356665.1	Human	Urine	Present	Absent
ASM1806422v1	GCA_018064225.1	Human	Meninges	Present	Absent
38670_F01	GCA_900635165.1	Unknown	Unknown	Present	Present
BEN5202	GCA_902703415.1	Chicken	Laying hen	Present	Present
BEN2908	GCA_902705295.2	Chicken	Trachea	Present	Absent
