# Supplementary material for: Evolutionary and functional history of the Escherichia coli K1 capsule
Source: Nat Commun. 2023 Jun 15;14:3294. doi: 10.1038/s41467-023-39052-w (PMC10272209; doi:10.1038/s41467-023-39052-w)
Supplement: Supplementary file 7 — Supplementary Dataset S4 [file 41467_2023_39052_MOESM7_ESM.xlsx]

## Sheet: Supplementary_Table_S4
ID	Collection	CC_lineage	Illumina_reads_accession	ONT_reads_accession	Chromosomal_sequence
30348_1#322	NORM Gladstone et al. 2021	141	ERR4035388	ERR10498037	https://doi.org/10.6084/m9.figshare.21610674
30224_1#187	NORM Gladstone et al. 2021	80	ERR4034485	ERR10497794	https://doi.org/10.6084/m9.figshare.21610674
30224_1#150	NORM Gladstone et al. 2021	144	ERR4034448	ERR10497702	https://doi.org/10.6084/m9.figshare.21610674
30134_6#117	NORM Gladstone et al. 2021	95	ERR4034098	ERR10497606	https://doi.org/10.6084/m9.figshare.21610674
30345_1#279	NORM Gladstone et al. 2021	131	ERR4034961	ERS6796406	https://doi.org/10.6084/m9.figshare.21610674
30348_2#141	NORM Gladstone et al. 2021	1193	ERR4035586	ERR10498508	https://doi.org/10.6084/m9.figshare.21610674
30224_1#376	NORM Gladstone et al. 2021	62	ERR4034674	ERR10497866	https://doi.org/10.6084/m9.figshare.21610674
30348_2#375	NORM Gladstone et al. 2021	10	ERR4035820	ERR10498574	https://doi.org/10.6084/m9.figshare.21610674
30348_2#365	NORM Gladstone et al. 2021	59	ERR4035810	ERR10498572	https://doi.org/10.6084/m9.figshare.21610674
