# Supplementary material for: Evolutionary and functional history of the Escherichia coli K1 capsule
Source: Nat Commun. 2023 Jun 15;14:3294. doi: 10.1038/s41467-023-39052-w (PMC10272209; doi:10.1038/s41467-023-39052-w)
Supplement: Supplementary file 8 — Supplementary Dataset S5 [file 41467_2023_39052_MOESM8_ESM.xlsx]

## Sheet: Sheet1
Primers for λ-red recombineering using pKD3 and pKD46
neuC-F (5' to 3')	ATGAAAAAAATATTATACGTAACTGGATCTAGAGCTGGTGTAGGCTGGAGCTCTTC
neuC-R (5' to 3')	CTAGTCATAACTGGTGGTACATTCCGGGATGTCATCCATATGAATATCCTCCTTAG
Red indicates pKD4 overhangs
Primers for thermosensitive allelic replacement using pKO3blue
neuE-F (5' to 3')	GATCGGATCCATGACATCCCGGAATGTACC
neuE-R (5' to 3')	AATTTTTGTTCTCATCCATTAAAAGGAACCCCTAT
neuA-F (5' to 3')	GGTTCCTTTTAATGGATGAGAACAAAAATTATTGC
neuA-R (5' to 3')	ATCGCGGCCGCAATATAGCTCCATTCGGATG
Plasmids generated
pKO3blue-neuEneuA-AZ141
