# Supplementary material for: Evolutionary and functional history of the Escherichia coli K1 capsule
Source: Nat Commun. 2023 Jun 15;14:3294. doi: 10.1038/s41467-023-39052-w (PMC10272209; doi:10.1038/s41467-023-39052-w)
Supplement: Supplementary file 9 — Supplementary Dataset S6 [file 41467_2023_39052_MOESM9_ESM.xlsx]

## Sheet: Sheet1
Isogenic bacterial strains used in this study
Strain	Phylogroup	CC	ST	Mutagenesis stratergy
A192PP	B2	95	95
A192PPΔneuC	B2	95	95	λ-red recombineering
AZ141	F	62	62
AZ141ΔneuC	F	62	62	λ-red recombineering
5125 3154	D	349	349
5125 3154ΔneuC	D	349	349	thermosensitive allelic replacement
