# Supplementary material for: Evolutionary and functional history of the Escherichia coli K1 capsule
Source: Nat Commun. 2023 Jun 15;14:3294. doi: 10.1038/s41467-023-39052-w (PMC10272209; doi:10.1038/s41467-023-39052-w)
Supplement: Supplementary file 10 — Supplementary Dataset S7 [file 41467_2023_39052_MOESM10_ESM.xlsx]

## Sheet: Sheet1
Bacterial strains used in population based assays
Strain	Phylogroup	CC	ST
5125 1205	A	10	10
5125 1541	A	10	10
5125 2039	A	10	10
5125 2763	A	10	10
5125 2804	A	10	10
5125 3586	A	10	10
5125 4061	A	10	10
5125 4731	A	10	10
5125 4877	A	10	10
5125 4929	A	10	10
5125 5053	A	773	773
5125 5525	A	131	10232
5125 5630	A	10	10
5125 6158	A		52
5125 6391	A	10	10
5125 6442	A	773	773
AZ100	A	80	3877
AZ19	A	10	10
AZ26	A	10	10
AZ73	A		3877
2278	B2	95	95
2281	B2	95	95
2296	B2	95	95
2304	B2	95	95
2342	B2	95	95
2362	B2	95	95
2508	B2	95	95
2555	B2	95	95
2557	B2	141	998
2578	B2	95	95
2597	B2	95	95
2616	B2	95	95
2620	B2	95	95
2621	B2	95	5360
2625	B2	95	95
2626	B2	95	416
2632	B2	95	95
2639	B2	95	95
2655	B2	95	95
2658	B2	95	416
2684	B2	95	95
2686	B2	95	95
2692	B2	95	416
2693	B2	95	95
2709	B2	95	95
2730	B2	95	95
2747	B2	95	95
2759	B2	95	95
2765	B2	95	95
2772	B2	95	95
2773	B2	95	95
2777	B2	95	95
2841	B2	95	95
9070	B2	95	421
9225	B2	95	95
01B03973	B2	141	998
01B65283	B2	95	390
03B06685	B2	95	416
03B06979	B2	95	416
03B08812	B2		357
03B08813	B2		357
04B18809	B2	95	421
04B23634	B2	95	95
04B2766	B2	95	95
04B45961	B2	95	95
07B23481	B2	95	95
08B23556	B2		429
08B23652	B2		429
08B60653	B2	95	95
09B32444	B2	95	95
10B17125	B2	95	95
10B29729	B2	95	95
10B29730	B2	95	95
10B44287	B2	95	140
10B47773	B2	95	95
11B32759	B2	95	95
11B44665	B2	95	95
11B68893	B2	95	95
12B60560	B2	95	5484
13B14503	B2	95	95
13B24292	B2	144	144
13B29249	B2	95	95
5125 0388	B2	144	10275
5125 2072	B2	144	144
5125 2170	B2	144	144
5125 2753	B2		357
5125 3091	B2		357
5125 3108	B2	80	80
5125 3167	B2	80	80
5125 3416	B2	80	80
5125 3435	B2	144	144
5125 3549	B2	80	80
5125 3720	B2		357
5125 3792	B2	80	80
5125 3876	B2		357
5125 3906	B2	131	131
5125 3930	B2	144	144
5125 4091	B2		357
5125 4155	B2	80	80
5125 4230	B2	144	144
5125 4240	B2		357
5125 4289	B2		357
5125 4690	B2	80	80
5125 4802	B2	131	131
5125 4835	B2	80	80
5125 4848	B2	131	131
5125 5034	B2	80	80
5125 5263	B2	80	80
5125 5539	B2	144	144
5125 5603	B2		357
5125 5953	B2	131	131
5125 6007	B2		357
5125 6166	B2	144	144
5125 7410	B2	144	144
AZ10	B2	141	998
AZ101	B2	95	95
AZ102	B2	95	95
AZ114	B2	95	95
AZ115	B2	144	144
AZ13	B2	141	141
AZ146	B2	144	144
AZ15	B2	141	141
AZ20	B2	141	144
AZ22	B2	95	95
AZ35	B2	141	998
AZ40	B2	141	998
AZ83	B2	95	95
F001	B2	95	95
F002	B2	95	95
F004	B2	95	95
F008	B2	95	421
F015	B2	95	95
F023	B2	80	80
F034	B2	95	95
F049	B2	95	95
F056	B2	95	95
F057	B2	95	95
F080	B2	Unclear	Unclear
F118	B2	95	95
F119	B2	95	95
5125 2041	D	38	38
5125 3154	D	349	349
5125 3726	D		10223
2249	F	62	62
2270	F	59	59
2678	F	59	59
04B00652	F	59	59
04B00653	F	59	59
AZ141	F	62	62
