# Supplementary material for: Evolutionary and functional history of the Escherichia coli K1 capsule
Source: Nat Commun. 2023 Jun 15;14:3294. doi: 10.1038/s41467-023-39052-w (PMC10272209; doi:10.1038/s41467-023-39052-w)
Supplement: Supplementary file 11 — Supplementary Dataset S8 [file 41467_2023_39052_MOESM11_ESM.xlsx]

## Sheet: Sheet1
Bacterial strains used in rEndoE assays
Strain	Phylogroup	CC	ST
AZ141	F	62	62
04B00652	F	59	59
2270	F	59	59
5125 3726	D		10223
5125 3154	D	349	349
5125 2041	D	38	38
5125 4061	A	10	10
5125 3586	A	10	10
5125 1541	A	10	10
5125 3906	B2	131	131
5125 4848	B2	131	131
5125 4802	B2	131	131
5125 5053	A	773	773
5125 6442	A	773	773
5125 4690	B2	80	80
5125 5263	B2	80	80
5125 3167	B2	80	80
F001	B2	95	95
AZ22	B2	95	95
A192PP	B2	95	95
2249	F	62	62
2678	F	59	59
