# Supplementary material for: Evolutionary and functional history of the Escherichia coli K1 capsule
Source: Nat Commun. 2023 Jun 15;14:3294. doi: 10.1038/s41467-023-39052-w (PMC10272209; doi:10.1038/s41467-023-39052-w)
Supplement: Supplementary file 13 — Source Data [file 41467_2023_39052_MOESM13_ESM.xlsx]

## Sheet: Table 1
Table 1
Clonal_Complex	Collection	K1-cps_positive_isolates	Total_isolates
CC10	BSAC Kallonen et al. 2017	7	40
CC131	BSAC Kallonen et al. 2017	1	202
CC141	BSAC Kallonen et al. 2017	21	24
CC144	BSAC Kallonen et al. 2017	23	23
CC59	BSAC Kallonen et al. 2017	16	22
CC62	BSAC Kallonen et al. 2017	19	20
CC80	BSAC Kallonen et al. 2017	22	22
CC95	BSAC Kallonen et al. 2017	189	189
Other	BSAC Kallonen et al. 2017	47	966
CC10	NORM Gladstone et al. 2021	12	67
CC1193	NORM Gladstone et al. 2021	21	25
CC131	NORM Gladstone et al. 2021	4	203
CC141	NORM Gladstone et al. 2021	78	89
CC144	NORM Gladstone et al. 2021	38	38
CC59	NORM Gladstone et al. 2021	48	58
CC62	NORM Gladstone et al. 2021	19	19
CC80	NORM Gladstone et al. 2021	41	41
CC95	NORM Gladstone et al. 2021	441	442
Other	NORM Gladstone et al. 2021	78	2272

## Sheet: Fig 1b
Figure 1b
ID	K1_status	Phylogroup	Clonal_Complex
11657_5#1	NA	A	CC10
11657_5#10	NA	B1	Other
11657_5#11	NA	B2	CC131
11657_5#12	NA	B2	Other
11657_5#13	NA	B2	CC131
11657_5#14	NA	D	Other
11657_5#15	K1_Positive	B2	CC95
11657_5#16	NA	A	Other
11657_5#17	NA	B2	Other
11657_5#18	K1_Positive	B2	Other
11657_5#19	NA	B2	Other
11657_5#2	K1_Positive	B2	CC95
11657_5#20	NA	D	Other
11657_5#21	NA	B1	Other
11657_5#22	NA	B2	CC131
11657_5#23	NA	B2	Other
11657_5#24	NA	B2	CC131
11657_5#25	K1_Positive	B2	CC80
11657_5#26	NA	B2	Other
11657_5#27	NA	B2	Other
11657_5#28	NA	B2	Other
11657_5#29	NA	B2	Other
11657_5#3	NA	B2	Other
11657_5#30	NA	B2	Other
11657_5#31	NA	B2	Other
11657_5#32	NA	D	Other
11657_5#33	NA	A	CC10
11657_5#34	NA	B1	Other
11657_5#35	NA	D	Other
11657_5#36	NA	B2	Other
11657_5#37	K1_Positive	B2	CC95
11657_5#38	K1_Positive	F	CC59
11657_5#39	NA	A	Other
11657_5#4	NA	A	Other
11657_5#40	NA	A	Other
11657_5#41	K1_Positive	B2	CC95
11657_5#42	NA	B1	Other
11657_5#43	NA	D	Other
11657_5#44	NA	B2	Other
11657_5#46	NA	B2	CC131
11657_5#47	NA	B2	Other
11657_5#48	NA	B2	Other
11657_5#49	K1_Positive	B2	CC95
11657_5#5	NA	B1	Other
11657_5#50	NA	B2	Other
11657_5#51	NA	B2	Other
11657_5#52	NA	A	CC10
11657_5#53	K1_Positive	B2	CC95
11657_5#54	K1_Positive	B2	CC95
11657_5#55	NA	B2	Other
11657_5#56	K1_Positive	B2	CC95
11657_5#57	K1_Positive	B2	Other
11657_5#58	NA	B2	Other
11657_5#59	NA	B2	Other
11657_5#6	NA	B2	Other
11657_5#60	NA	F	Other
11657_5#61	NA	B2	CC131
11657_5#62	K1_Positive	B2	CC95
11657_5#63	K1_Positive	B2	Other
11657_5#64	NA	B2	Other
11657_5#65	NA	D	Other
11657_5#66	NA	D	Other
11657_5#67	NA	D	Other
11657_5#68	NA	D	Other
11657_5#69	NA	A	CC10
11657_5#7	NA	B2	CC131
11657_5#70	NA	B1	Other
11657_5#71	NA	F	CC59
11657_5#72	NA	B2	Other
11657_5#73	NA	B2	Other
11657_5#74	K1_Positive	B2	Other
11657_5#75	NA	B2	Other
11657_5#76	NA	D	Other
11657_5#77	NA	B2	Other
11657_5#78	NA	B2	Other
11657_5#79	K1_Positive	B2	CC95
11657_5#8	NA	B2	CC131
11657_5#80	NA	B2	CC131
11657_5#81	K1_Positive	B2	Other
11657_5#82	NA	B2	Other
11657_5#83	NA	B2	Other
11657_5#84	K1_Positive	B2	CC95
11657_5#85	NA	B1	Other
11657_5#86	NA	B2	Other
11657_5#87	NA	B2	Other
11657_5#88	K1_Positive	B2	CC95
11657_5#89	NA	B2	CC131
11657_5#9	NA	B1	Other
11657_5#90	K1_Positive	A	CC10
11657_5#91	NA	B2	Other
11657_5#92	NA	B2	CC131
11657_5#93	NA	B1	Other
11657_5#94	NA	B2	CC131
11657_5#95	NA	B1	Other
11657_5#96	K1_Positive	B2	CC95
11657_6#1	NA	B1	Other
11657_6#10	K1_Positive	B2	CC144
11657_6#11	NA	B2	CC131
11657_6#12	NA	A	CC10
11657_6#13	NA	B2	Other
11657_6#14	NA	B2	CC131
11657_6#15	K1_Positive	B2	Other
11657_6#16	NA	B2	CC131
11657_6#17	NA	B2	Other
11657_6#18	NA	B2	Other
11657_6#19	NA	B2	Other
11657_6#2	K1_Positive	B2	CC95
11657_6#20	NA	A	Other
11657_6#21	K1_Positive	B2	CC95
11657_6#22	K1_Positive	B2	CC95
11657_6#23	NA	B2	Other
11657_6#24	NA	B2	Other
11657_6#26	NA	B2	Other
11657_6#27	NA	B2	Other
11657_6#28	NA	B2	Other
11657_6#29	K1_Positive	B2	CC144
11657_6#3	NA	B2	Other
11657_6#30	NA	B2	Other
11657_6#31	NA	F	Other
11657_6#32	NA	B2	Other
11657_6#33	K1_Positive	F	CC59
11657_6#34	NA	D	Other
11657_6#35	K1_Positive	B2	CC95
11657_6#36	K1_Positive	B2	CC95
11657_6#37	NA	B2	CC131
11657_6#38	NA	B2	Other
11657_6#39	NA	B1	Other
11657_6#4	NA	B1	Other
11657_6#40	NA	D	Other
11657_6#41	NA	B2	Other
11657_6#42	K1_Positive	B2	Other
11657_6#43	NA	D	Other
11657_6#44	NA	D	Other
11657_6#45	K1_Positive	B2	CC95
11657_6#46	NA	B2	Other
11657_6#47	NA	B2	CC131
11657_6#48	NA	B2	Other
11657_6#49	K1_Positive	B2	CC95
11657_6#5	NA	D	Other
11657_6#50	K1_Positive	B2	CC95
11657_6#51	NA	B2	CC131
11657_6#52	NA	B2	Other
11657_6#53	K1_Positive	B2	CC95
11657_6#54	NA	B2	Other
11657_6#55	NA	G	Other
11657_6#56	NA	B2	Other
11657_6#57	NA	A	CC10
11657_6#58	K1_Positive	B2	CC95
11657_6#59	K1_Positive	B2	CC144
11657_6#6	K1_Positive	B2	CC95
11657_6#60	NA	A	CC10
11657_6#61	NA	F	Other
11657_6#62	NA	D	Other
11657_6#63	NA	B2	CC131
11657_6#64	NA	B2	CC131
11657_6#65	NA	B2	CC131
11657_6#66	NA	B2	Other
11657_6#67	NA	B2	CC131
11657_6#68	NA	A	CC10
11657_6#69	NA	D	Other
11657_6#7	NA	B2	Other
11657_6#70	NA	A	Other
11657_6#71	K1_Positive	B2	CC95
11657_6#72	NA	B2	CC131
11657_6#73	NA	B2	Other
11657_6#74	NA	B2	Other
11657_6#75	K1_Positive	F	CC59
11657_6#76	NA	B2	Other
11657_6#77	NA	B2	Other
11657_6#78	NA	B2	Other
11657_6#79	NA	B2	Other
11657_6#8	NA	B2	Other
11657_6#80	NA	B2	Other
11657_6#81	NA	B2	Other
11657_6#82	K1_Positive	B2	CC95
11657_6#83	NA	A	Other
11657_6#84	NA	D	Other
11657_6#85	K1_Positive	B2	CC95
11657_6#86	K1_Positive	B2	CC95
11657_6#87	NA	B2	Other
11657_6#88	NA	D	Other
11657_6#89	NA	D	Other
11657_6#9	K1_Positive	B2	Other
11657_6#90	K1_Positive	A	CC10
11657_6#91	NA	B2	CC131
11657_6#92	K1_Positive	B2	CC144
11657_6#93	K1_Positive	F	CC59
11657_6#94	NA	B2	CC131
11657_6#95	K1_Positive	B2	CC95
11657_6#96	NA	B2	Other
11657_7#1	NA	B2	Other
11657_7#10	NA	A	Other
11657_7#11	NA	B2	Other
11657_7#12	NA	B2	CC131
11657_7#13	K1_Positive	F	CC59
11657_7#14	NA	B2	Other
11657_7#15	NA	B2	Other
11657_7#16	K1_Positive	B2	CC95
11657_7#17	NA	B2	Other
11657_7#18	NA	B2	Other
11657_7#19	NA	A	Other
11657_7#2	K1_Positive	B2	CC95
11657_7#20	NA	B2	Other
11657_7#21	NA	B2	CC131
11657_7#22	NA	B2	CC131
11657_7#23	NA	B2	CC131
11657_7#24	K1_Positive	B2	Other
11657_7#25	NA	B2	Other
11657_7#26	NA	B2	Other
11657_7#27	NA	D	Other
11657_7#28	K1_Positive	B2	CC95
11657_7#29	NA	B2	Other
11657_7#3	NA	B1	Other
11657_7#30	K1_Positive	B2	CC144
11657_7#31	NA	D	Other
11657_7#32	K1_Positive	B2	CC80
11657_7#33	NA	B2	Other
11657_7#34	NA	A	Other
11657_7#35	NA	A	CC10
11657_7#36	K1_Positive	F	CC62
11657_7#37	NA	B2	Other
11657_7#38	NA	B2	Other
11657_7#39	NA	D	Other
11657_7#4	NA	B2	Other
11657_7#40	K1_Positive	B2	CC95
11657_7#41	NA	B1	Other
11657_7#42	NA	B2	Other
11657_7#43	K1_Positive	B2	CC144
11657_7#44	NA	B2	Other
11657_7#45	NA	D	Other
11657_7#46	NA	B1	Other
11657_7#47	NA	B2	CC131
11657_7#48	NA	B2	Other
11657_7#49	K1_Positive	B2	CC95
11657_7#5	NA	D	Other
11657_7#50	K1_Positive	B2	CC95
11657_7#51	NA	B2	Other
11657_7#52	NA	B2	CC131
11657_7#53	NA	B2	CC131
11657_7#54	NA	B2	CC131
11657_7#55	NA	B2	CC131
11657_7#56	NA	B2	CC131
11657_7#57	NA	B2	CC131
11657_7#58	NA	B2	CC131
11657_7#59	NA	B2	CC131
11657_7#6	NA	B2	Other
11657_7#60	NA	B2	Other
11657_7#61	NA	B2	Other
11657_7#62	K1_Positive	B2	CC95
11657_7#63	NA	C	Other
11657_7#64	NA	D	Other
11657_7#65	NA	C	Other
11657_7#66	NA	B2	CC131
11657_7#67	NA	B2	Other
11657_7#68	K1_Positive	B2	CC95
11657_7#69	NA	B2	Other
11657_7#7	NA	B2	Other
11657_7#70	NA	B2	CC131
11657_7#71	NA	B2	Other
11657_7#72	NA	B2	Other
11657_7#73	NA	B2	CC131
11657_7#74	NA	B2	Other
11657_7#75	NA	D	Other
11657_7#76	NA	B2	Other
11657_7#77	NA	B2	CC131
11657_7#78	NA	B2	CC131
11657_7#79	NA	B2	Other
11657_7#8	K1_Positive	B2	CC95
11657_7#80	NA	B2	Other
11657_7#81	NA	D	Other
11657_7#82	K1_Positive	B2	CC80
11657_7#83	NA	B2	Other
11657_7#84	NA	B2	Other
11657_7#85	NA	B1	Other
11657_7#86	K1_Positive	B2	CC95
11657_7#87	NA	C	Other
11657_7#88	K1_Positive	B2	CC95
11657_7#89	NA	B2	CC131
11657_7#9	NA	B1	Other
11657_7#90	K1_Positive	B2	CC95
11657_7#91	NA	B1	Other
11657_7#92	NA	D	Other
11657_7#93	NA	B2	Other
11657_7#94	NA	A	Other
11657_7#95	NA	B2	CC131
11657_7#96	NA	B2	Other
11658_3#1	NA	B2	Other
11658_3#10	K1_Positive	B2	Other
11658_3#11	NA	A	CC10
11658_3#12	NA	A	Other
11658_3#13	NA	F	Other
11658_3#14	NA	A	CC10
11658_3#19	K1_Positive	B2	CC144
11658_3#2	NA	F	Other
11658_3#20	K1_Positive	B2	CC95
11658_3#21	NA	B2	Other
11658_3#22	NA	A	CC10
11658_3#23	NA	B2	Other
11658_3#24	NA	C	Other
11658_3#25	NA	G	Other
11658_3#26	NA	B2	Other
11658_3#27	NA	B2	Other
11658_3#28	NA	D	Other
11658_3#29	NA	B2	Other
11658_3#3	NA	D	Other
11658_3#30	K1_Positive	B2	CC95
11658_3#31	NA	B2	CC131
11658_3#32	NA	B2	Other
11658_3#33	NA	B2	Other
11658_3#34	K1_Positive	B2	CC95
11658_3#35	NA	B2	Other
11658_3#36	NA	B2	CC131
11658_3#37	NA	B2	Other
11658_3#38	NA	B2	CC131
11658_3#39	NA	B2	Other
11658_3#4	NA	B2	CC131
11658_3#40	NA	B2	Other
11658_3#41	NA	B2	CC131
11658_3#42	NA	B2	CC131
11658_3#43	K1_Positive	B2	CC95
11658_3#44	K1_Positive	B2	CC141
11658_3#45	NA	A	Other
11658_3#46	NA	B2	Other
11658_3#47	NA	B2	Other
11658_3#48	NA	B2	Other
11658_3#49	NA	D	Other
11658_3#5	NA	B2	Other
11658_3#50	NA	B1	Other
11658_3#51	K1_Positive	B2	CC80
11658_3#52	K1_Positive	B2	CC95
11658_3#53	NA	B2	Other
11658_3#54	NA	B2	Other
11658_3#55	NA	B2	CC131
11658_3#56	NA	B2	CC131
11658_3#57	NA	B2	Other
11658_3#58	NA	D	Other
11658_3#59	NA	A	Other
11658_3#6	NA	B1	Other
11658_3#60	K1_Positive	B2	Other
11658_3#61	NA	B2	CC141
11658_3#62	NA	B2	Other
11658_3#64	NA	B2	Other
11658_3#65	NA	D	Other
11658_3#66	NA	B2	Other
11658_3#67	NA	B2	Other
11658_3#68	NA	D	Other
11658_3#69	NA	D	Other
11658_3#7	NA	F	CC59
11658_3#70	NA	B2	CC131
11658_3#71	NA	B2	Other
11658_3#72	NA	D	Other
11658_3#73	NA	B2	Other
11658_3#74	NA	B2	CC131
11658_3#75	NA	B2	Other
11658_3#76	NA	B2	Other
11658_3#77	NA	B2	Other
11658_3#78	NA	D	Other
11658_3#79	NA	B2	Other
11658_3#8	NA	B2	CC131
11658_3#80	NA	B2	Other
11658_3#81	NA	B2	Other
11658_3#82	NA	B2	Other
11658_3#83	NA	B2	Other
11658_3#84	NA	A	CC10
11658_3#85	NA	B2	Other
11658_3#86	NA	B2	CC131
11658_3#87	NA	D	Other
11658_3#88	K1_Positive	B2	Other
11658_3#89	NA	D	Other
11658_3#9	NA	D	Other
11658_3#90	NA	D	Other
11658_3#91	K1_Positive	B2	CC95
11658_3#92	K1_Positive	B2	CC144
11658_3#93	NA	B2	Other
11658_3#94	NA	B2	CC131
11658_3#95	NA	B2	Other
11658_3#96	K1_Positive	B2	CC95
11658_4#1	NA	B2	Other
11658_4#10	NA	B2	Other
11658_4#11	NA	D	Other
11658_4#12	NA	D	Other
11658_4#13	NA	G	Other
11658_4#14	K1_Positive	F	CC59
11658_4#15	K1_Positive	B2	CC95
11658_4#16	K1_Positive	B2	CC95
11658_4#17	K1_Positive	F	CC62
11658_4#18	NA	B2	CC131
11658_4#19	NA	B2	Other
11658_4#2	NA	B2	Other
11658_4#20	K1_Positive	B2	CC95
11658_4#21	NA	B1	Other
11658_4#22	NA	B2	Other
11658_4#23	NA	B1	Other
11658_4#24	K1_Positive	B2	CC95
11658_4#25	K1_Positive	B2	CC95
11658_4#26	NA	B1	Other
11658_4#27	NA	A	CC10
11658_4#28	NA	A	CC10
11658_4#29	NA	B2	Other
11658_4#3	NA	D	Other
11658_4#30	NA	D	Other
11658_4#31	NA	B2	Other
11658_4#32	NA	B2	Other
11658_4#33	NA	B1	Other
11658_4#34	K1_Positive	B2	CC95
11658_4#35	NA	D	Other
11658_4#36	NA	B2	Other
11658_4#37	K1_Positive	B2	CC95
11658_4#38	NA	B2	Other
11658_4#39	NA	B2	Other
11658_4#4	NA	A	Other
11658_4#40	NA	B2	Other
11658_4#41	NA	B2	Other
11658_4#42	NA	C	Other
11658_4#43	NA	B2	CC131
11658_4#44	K1_Positive	B2	CC95
11658_4#45	NA	B2	Other
11658_4#46	NA	D	Other
11658_4#47	NA	A	Other
11658_4#48	NA	B2	CC131
11658_4#49	K1_Positive	B2	CC95
11658_4#5	K1_Positive	B2	CC95
11658_4#50	NA	B2	Other
11658_4#51	K1_Positive	B2	CC141
11658_4#52	NA	D	Other
11658_4#53	NA	B2	Other
11658_4#54	NA	B2	Other
11658_4#55	K1_Positive	B2	Other
11658_4#56	NA	B1	Other
11658_4#57	K1_Positive	B2	CC131
11658_4#58	K1_Positive	B2	CC95
11658_4#59	NA	B2	Other
11658_4#6	K1_Positive	B2	Other
11658_4#60	NA	B2	CC131
11658_4#61	NA	B2	CC131
11658_4#62	K1_Positive	B2	CC95
11658_4#63	NA	D	Other
11658_4#64	K1_Positive	B2	CC95
11658_4#65	NA	B2	CC131
11658_4#66	NA	B2	CC131
11658_4#67	NA	D	Other
11658_4#68	NA	F	Other
11658_4#69	K1_Positive	B2	CC95
11658_4#7	NA	B2	CC131
11658_4#70	NA	D	Other
11658_4#71	NA	C	Other
11658_4#72	NA	D	Other
11658_4#73	K1_Positive	F	CC62
11658_4#74	NA	B2	CC131
11658_4#75	K1_Positive	B2	CC144
11658_4#76	NA	A	Other
11658_4#77	NA	B2	CC131
11658_4#78	NA	A	CC10
11658_4#79	NA	B2	Other
11658_4#8	NA	B2	Other
11658_4#80	NA	B2	CC131
11658_4#81	NA	B2	CC131
11658_4#82	NA	B2	Other
11658_4#83	K1_Positive	B2	CC144
11658_4#84	K1_Positive	B2	CC141
11658_4#85	NA	B2	CC131
11658_4#86	K1_Positive	F	CC59
11658_4#87	NA	D	Other
11658_4#88	NA	G	Other
11658_4#89	K1_Positive	B2	Other
11658_4#9	NA	B1	Other
11658_4#90	NA	B2	Other
11658_4#91	K1_Positive	B2	CC95
11658_4#92	NA	D	Other
11658_4#93	NA	A	Other
11658_4#94	K1_Positive	F	CC62
11658_4#95	NA	B2	Other
11658_4#96	NA	B2	Other
11658_5#1	NA	A	CC10
11658_5#10	NA	D	Other
11658_5#11	NA	B2	CC131
11658_5#12	NA	B2	Other
11658_5#13	NA	D	Other
11658_5#14	NA	B2	CC131
11658_5#15	NA	B2	Other
11658_5#16	NA	B2	Other
11658_5#17	NA	B2	Other
11658_5#18	K1_Positive	A	CC10
11658_5#19	NA	B2	CC131
11658_5#2	NA	B2	CC131
11658_5#20	NA	B2	Other
11658_5#21	NA	B2	Other
11658_5#22	NA	D	Other
11658_5#23	NA	B2	Other
11658_5#25	K1_Positive	B2	CC144
11658_5#26	NA	B2	CC131
11658_5#27	NA	B2	Other
11658_5#28	NA	B2	CC131
11658_5#29	NA	B2	Other
11658_5#3	NA	F	Other
11658_5#30	K1_Positive	B2	CC95
11658_5#31	NA	B2	Other
11658_5#32	NA	B2	CC131
11658_5#33	K1_Positive	B2	CC95
11658_5#34	K1_Positive	B2	CC144
11658_5#35	K1_Positive	B2	CC80
11658_5#36	NA	B2	Other
11658_5#37	K1_Positive	B2	Other
11658_5#38	NA	D	Other
11658_5#4	NA	D	Other
11658_5#40	NA	C	Other
11658_5#41	NA	B2	CC131
11658_5#42	NA	B2	Other
11658_5#43	K1_Positive	B2	CC141
11658_5#44	NA	B2	CC131
11658_5#45	NA	B1	Other
11658_5#46	NA	B2	Other
11658_5#47	K1_Positive	B2	CC95
11658_5#49	NA	D	Other
11658_5#5	NA	B2	CC131
11658_5#50	NA	B2	Other
11658_5#51	NA	B2	Other
11658_5#52	NA	D	Other
11658_5#53	NA	B2	CC131
11658_5#54	NA	B2	Other
11658_5#55	NA	B2	Other
11658_5#56	NA	D	Other
11658_5#57	NA	B2	CC131
11658_5#58	K1_Positive	B2	Other
11658_5#59	K1_Positive	B2	CC144
11658_5#6	K1_Positive	B2	CC95
11658_5#60	NA	B2	Other
11658_5#61	K1_Positive	B2	CC95
11658_5#62	NA	B2	Other
11658_5#63	NA	B1	Other
11658_5#64	NA	A	Other
11658_5#65	NA	B2	Other
11658_5#66	NA	B2	CC131
11658_5#67	NA	B2	Other
11658_5#68	NA	B2	Other
11658_5#69	NA	B2	Other
11658_5#7	NA	B2	Other
11658_5#70	K1_Positive	B2	CC80
11658_5#71	NA	B2	Other
11658_5#72	K1_Positive	B2	CC95
11658_5#73	NA	B2	Other
11658_5#74	NA	B2	Other
11658_5#75	K1_Positive	B2	CC95
11658_5#76	NA	B2	Other
11658_5#77	NA	D	Other
11658_5#78	NA	D	Other
11658_5#79	NA	B2	Other
11658_5#8	K1_Positive	F	CC62
11658_5#80	NA	D	Other
11658_5#81	K1_Positive	B2	CC144
11658_5#82	NA	B2	Other
11658_5#83	NA	B2	Other
11658_5#84	K1_Positive	B2	CC95
11658_5#85	K1_Positive	B2	CC95
11658_5#86	NA	C	Other
11658_5#87	NA	B2	CC131
11658_5#88	NA	B2	Other
11658_5#89	K1_Positive	B2	CC95
11658_5#9	NA	C	Other
11658_5#90	K1_Positive	B2	CC95
11658_5#91	K1_Positive	B2	CC95
11658_5#92	NA	D	Other
11658_5#93	NA	D	Other
11658_5#94	NA	D	Other
11658_5#95	K1_Positive	B2	CC141
11658_5#96	NA	B2	Other
11658_6#1	K1_Positive	B2	CC95
11658_6#10	NA	B2	CC131
11658_6#11	NA	C	Other
11658_6#12	K1_Positive	F	CC59
11658_6#13	NA	B2	CC131
11658_6#14	NA	A	Other
11658_6#15	NA	D	Other
11658_6#16	NA	C	Other
11658_6#17	NA	D	Other
11658_6#18	K1_Positive	B2	CC80
11658_6#19	NA	D	Other
11658_6#2	NA	B2	Other
11658_6#20	NA	B2	Other
11658_6#21	NA	B2	Other
11658_6#22	NA	B2	Other
11658_6#23	NA	D	Other
11658_6#24	NA	D	Other
11658_6#25	NA	B2	Other
11658_6#26	K1_Positive	B2	CC95
11658_6#27	NA	B2	Other
11658_6#28	NA	B2	Other
11658_6#29	NA	B2	Other
11658_6#3	NA	B2	Other
11658_6#30	K1_Positive	B2	Other
11658_6#31	NA	B2	Other
11658_6#32	NA	D	Other
11658_6#33	NA	B2	Other
11658_6#34	NA	B2	CC131
11658_6#35	NA	B2	Other
11658_6#36	NA	A	Other
11658_6#37	K1_Positive	B2	CC80
11658_6#38	K1_Positive	B2	Other
11658_6#39	NA	B2	CC131
11658_6#4	NA	B2	Other
11658_6#40	K1_Positive	B2	CC95
11658_6#41	NA	B2	CC131
11658_6#42	NA	D	Other
11658_6#43	NA	B2	CC131
11658_6#44	NA	B2	Other
11658_6#45	NA	B2	Other
11658_6#47	NA	D	Other
11658_6#48	K1_Positive	F	CC59
11658_6#49	NA	D	Other
11658_6#5	NA	B2	Other
11658_6#50	NA	B2	Other
11658_6#51	NA	B2	Other
11658_6#52	NA	B1	Other
11658_6#53	NA	B2	Other
11658_6#54	NA	B2	Other
11658_6#55	NA	B2	Other
11658_6#56	K1_Positive	B2	CC95
11658_6#57	NA	B2	Other
11658_6#58	NA	B1	Other
11658_6#59	NA	B2	Other
11658_6#6	K1_Positive	B2	CC80
11658_6#60	NA	B2	Other
11658_6#61	NA	D	Other
11658_6#62	NA	B2	Other
11658_6#63	NA	B2	CC131
11658_6#64	NA	B2	CC131
11658_6#65	NA	B2	Other
11658_6#66	K1_Positive	B2	CC80
11658_6#67	K1_Positive	B2	CC95
11658_6#68	NA	B2	Other
11658_6#69	NA	B2	Other
11658_6#7	NA	B1	Other
11658_6#70	NA	D	Other
11658_6#71	NA	B2	Other
11658_6#72	K1_Positive	B2	Other
11658_6#73	NA	B2	CC131
11658_6#74	NA	B2	Other
11658_6#75	NA	F	CC59
11658_6#76	NA	C	Other
11658_6#77	K1_Positive	B2	Other
11658_6#78	NA	D	Other
11658_6#79	NA	B2	Other
11658_6#8	NA	B2	Other
11658_6#80	K1_Positive	B2	CC95
11658_6#81	NA	B2	CC131
11658_6#82	NA	B2	CC131
11658_6#83	K1_Positive	B2	CC95
11658_6#84	K1_Positive	B2	CC144
11658_6#85	NA	C	Other
11658_6#86	K1_Positive	B2	CC95
11658_6#87	NA	E	Other
11658_6#88	NA	B2	CC131
11658_6#89	NA	B2	Other
11658_6#9	NA	B2	Other
11658_6#90	NA	B2	Other
11658_6#91	NA	B2	CC131
11658_6#92	NA	B2	CC131
11658_6#93	NA	B2	Other
11658_6#94	NA	B2	Other
11658_6#95	NA	B2	Other
11658_6#96	NA	B1	Other
11658_7#1	K1_Positive	B2	CC95
11658_7#10	NA	D	Other
11658_7#11	NA	B2	Other
11658_7#13	NA	D	Other
11658_7#14	NA	B2	Other
11658_7#15	NA	B2	CC131
11658_7#16	NA	B2	CC131
11658_7#17	NA	B2	CC131
11658_7#18	K1_Positive	B2	CC95
11658_7#19	NA	B2	Other
11658_7#2	NA	C	Other
11658_7#20	K1_Positive	B2	Other
11658_7#21	K1_Positive	B2	CC80
11658_7#22	NA	B2	Other
11658_7#23	NA	B2	CC131
11658_7#24	NA	G	Other
11658_7#25	NA	B1	Other
11658_7#26	NA	B2	CC131
11658_7#27	K1_Positive	B2	CC95
11658_7#28	NA	A	Other
11658_7#29	K1_Positive	B2	CC95
11658_7#3	NA	D	Other
11658_7#30	NA	B2	CC131
11658_7#31	NA	D	Other
11658_7#32	NA	B1	Other
11658_7#33	NA	B2	CC131
11658_7#34	NA	D	Other
11658_7#35	NA	B2	Other
11658_7#36	NA	B2	Other
11658_7#39	K1_Positive	B2	CC95
11658_7#4	NA	D	Other
11658_7#40	NA	B1	Other
11658_7#41	NA	A	CC10
11658_7#42	K1_Positive	B2	CC95
11658_7#43	NA	A	Other
11658_7#44	NA	B2	Other
11658_7#45	NA	G	Other
11658_7#46	NA	B2	Other
11658_7#47	NA	B2	Other
11658_7#48	K1_Positive	B2	CC95
11658_7#49	K1_Positive	B2	CC95
11658_7#5	NA	B2	Other
11658_7#50	NA	B2	Other
11658_7#51	NA	B1	Other
11658_7#52	NA	B2	CC131
11658_7#53	NA	F	Other
11658_7#54	NA	B2	Other
11658_7#55	NA	B2	Other
11658_7#56	NA	B2	Other
11658_7#57	NA	B2	CC131
11658_7#58	NA	B2	Other
11658_7#59	NA	C	Other
11658_7#6	NA	D	Other
11658_7#60	NA	C	Other
11658_7#62	NA	B2	Other
11658_7#63	NA	B2	Other
11658_7#64	NA	B2	CC131
11658_7#65	NA	B2	CC131
11658_7#66	NA	C	Other
11658_7#67	NA	B2	CC131
11658_7#68	K1_Positive	B2	CC95
11658_7#69	K1_Positive	B2	CC80
11658_7#7	NA	B2	CC131
11658_7#70	K1_Positive	B2	CC95
11658_7#71	NA	B2	CC131
11658_7#72	NA	A	CC10
11658_7#73	K1_Positive	B2	CC95
11658_7#74	NA	A	Other
11658_7#75	K1_Positive	F	CC59
11658_7#76	NA	D	Other
11658_7#77	NA	B2	Other
11658_7#78	NA	B2	CC131
11658_7#79	NA	B2	Other
11658_7#8	NA	B2	CC131
11658_7#80	NA	D	Other
11658_7#81	K1_Positive	B2	CC95
11658_7#82	NA	B2	Other
11658_7#83	K1_Positive	D	Other
11658_7#84	K1_Positive	B2	CC95
11658_7#85	NA	A	Other
11658_7#86	NA	B2	CC131
11658_7#87	NA	B2	Other
11658_7#88	K1_Positive	B2	CC95
11658_7#89	K1_Positive	B2	CC95
11658_7#9	NA	B2	Other
11658_7#90	NA	B2	CC131
11658_7#91	NA	B1	Other
11658_7#92	NA	B2	Other
11658_7#93	NA	B2	CC131
11658_7#94	NA	A	Other
11658_7#95	NA	B2	Other
11658_7#96	NA	A	Other
11658_8#24	NA	B2	Other
11658_8#25	NA	B2	Other
11658_8#26	NA	D	Other
11658_8#27	NA	B2	CC131
11658_8#28	NA	B2	Other
11658_8#29	NA	A	Other
11658_8#30	NA	F	Other
11658_8#31	NA	B2	Other
11658_8#32	NA	D	Other
11658_8#33	NA	D	Other
11658_8#34	NA	B2	Other
11658_8#35	NA	B2	Other
11658_8#36	NA	B2	Other
11658_8#37	K1_Positive	B2	CC95
11658_8#38	NA	B2	Other
11658_8#39	NA	D	Other
11658_8#40	NA	B2	Other
11658_8#41	K1_Positive	B2	CC95
11658_8#42	NA	B2	Other
11658_8#43	NA	B2	Other
11658_8#44	K1_Positive	B2	Other
11658_8#45	NA	D	Other
11658_8#46	K1_Positive	B2	CC95
11658_8#47	K1_Positive	B2	CC95
11658_8#48	K1_Positive	B2	CC95
11658_8#49	K1_Positive	B2	Other
11658_8#50	NA	D	Other
11658_8#51	NA	D	Other
11658_8#52	NA	D	Other
11658_8#53	NA	B2	Other
11658_8#54	K1_Positive	B2	CC95
11658_8#55	NA	B2	CC131
11658_8#56	NA	B2	Other
11658_8#57	NA	D	Other
11658_8#58	NA	B2	Other
11658_8#59	NA	B2	Other
11658_8#60	NA	G	Other
11658_8#61	NA	B2	Other
11658_8#62	NA	B2	Other
11658_8#63	NA	B2	Other
11658_8#64	NA	B2	CC131
11658_8#65	K1_Positive	B2	CC95
11658_8#66	NA	D	Other
11658_8#67	NA	D	Other
11658_8#68	NA	A	Other
11658_8#69	K1_Positive	B2	CC95
11658_8#70	K1_Positive	F	CC62
11658_8#71	NA	B1	Other
11658_8#72	K1_Positive	B2	CC95
11658_8#73	K1_Positive	B2	CC95
11658_8#74	K1_Positive	F	CC59
11658_8#75	NA	D	Other
11658_8#76	NA	B2	Other
11658_8#77	NA	B1	Other
11658_8#78	NA	B2	CC131
11658_8#79	NA	D	Other
11658_8#80	NA	F	CC62
11658_8#81	NA	G	Other
11658_8#82	NA	D	Other
11658_8#83	NA	B2	Other
11658_8#84	NA	B2	CC131
11658_8#85	NA	B2	CC131
11658_8#86	K1_Positive	B2	CC95
11658_8#87	NA	B2	Other
11658_8#88	NA	B2	Other
11658_8#89	NA	B2	Other
11658_8#90	NA	B2	Other
11658_8#91	K1_Positive	B2	CC95
11658_8#92	NA	B2	CC131
11658_8#93	NA	B2	CC131
11658_8#94	NA	D	Other
11658_8#95	NA	B2	Other
11658_8#96	NA	A	CC10
11679_4#1	NA	F	Other
11679_4#10	NA	A	CC10
11679_4#11	K1_Positive	B2	CC95
11679_4#12	NA	B2	Other
11679_4#13	NA	D	Other
11679_4#14	NA	B2	Other
11679_4#15	K1_Positive	B2	CC95
11679_4#16	NA	B2	Other
11679_4#17	NA	B2	Other
11679_4#18	NA	B2	Other
11679_4#19	NA	B2	Other
11679_4#2	NA	B2	Other
11679_4#20	NA	D	Other
11679_4#21	K1_Positive	B2	CC95
11679_4#22	NA	C	Other
11679_4#23	NA	D	Other
11679_4#24	NA	F	CC59
11679_4#25	NA	B2	Other
11679_4#26	NA	B2	Other
11679_4#27	NA	D	Other
11679_4#28	NA	B2	Other
11679_4#29	K1_Positive	B2	CC95
11679_4#3	NA	B2	Other
11679_4#30	NA	B2	Other
11679_4#31	NA	B2	Other
11679_4#32	NA	B2	CC131
11679_4#33	K1_Positive	F	CC59
11679_4#34	NA	F	Other
11679_4#35	NA	B2	CC131
11679_4#36	K1_Positive	B2	CC95
11679_4#37	NA	B2	Other
11679_4#38	NA	B2	Other
11679_4#39	NA	B2	CC131
11679_4#4	NA	B2	CC131
11679_4#40	NA	B2	CC131
11679_4#41	NA	B2	Other
11679_4#42	NA	B2	Other
11679_4#43	NA	B2	Other
11679_4#44	NA	B2	Other
11679_4#45	K1_Positive	B2	CC95
11679_4#46	NA	B2	Other
11679_4#47	K1_Positive	B2	Other
11679_4#48	K1_Positive	B2	CC95
11679_4#49	NA	B2	Other
11679_4#5	K1_Positive	B2	CC95
11679_4#50	NA	D	Other
11679_4#52	NA	B2	CC131
11679_4#53	NA	B2	CC131
11679_4#54	NA	B2	CC131
11679_4#55	NA	B2	Other
11679_4#56	NA	B2	CC131
11679_4#57	NA	B2	Other
11679_4#58	NA	B2	CC131
11679_4#59	NA	C	Other
11679_4#6	K1_Positive	B2	CC141
11679_4#60	K1_Positive	B2	CC95
11679_4#61	NA	D	Other
11679_4#62	NA	B2	CC131
11679_4#63	K1_Positive	B2	CC95
11679_4#64	NA	D	Other
11679_4#65	NA	D	Other
11679_4#66	NA	B2	CC131
11679_4#67	K1_Positive	B2	CC144
11679_4#68	K1_Positive	B2	CC80
11679_4#69	NA	B2	Other
11679_4#7	NA	B2	Other
11679_4#70	NA	B2	Other
11679_4#71	NA	B2	Other
11679_4#72	K1_Positive	B2	CC95
11679_4#73	NA	D	Other
11679_4#74	K1_Positive	B2	CC80
11679_4#75	NA	B2	Other
11679_4#76	NA	B1	Other
11679_4#77	K1_Positive	B2	CC95
11679_4#78	K1_Positive	F	CC62
11679_4#79	NA	B2	Other
11679_4#8	NA	B2	CC131
11679_4#80	NA	B2	Other
11679_4#81	NA	B2	Other
11679_4#82	NA	B2	Other
11679_4#83	NA	B2	Other
11679_4#84	K1_Positive	B2	Other
11679_4#85	NA	B2	Other
11679_4#86	NA	B2	Other
11679_4#87	NA	D	Other
11679_4#88	K1_Positive	B2	CC95
11679_4#89	NA	B2	CC131
11679_4#9	NA	B2	Other
11679_4#90	K1_Positive	B2	CC95
11679_4#91	NA	B2	CC131
11679_4#92	NA	B2	CC131
11679_4#93	K1_Positive	B2	CC144
11679_4#94	NA	B2	Other
11679_4#95	NA	B2	CC131
11679_4#96	NA	B2	Other
11679_5#1	K1_Positive	B2	CC144
11679_5#10	NA	B1	Other
11679_5#11	NA	B2	Other
11679_5#12	NA	B2	CC131
11679_5#13	NA	B2	Other
11679_5#14	NA	B2	Other
11679_5#15	NA	B2	Other
11679_5#16	NA	A	CC10
11679_5#17	NA	B2	Other
11679_5#18	NA	B2	Other
11679_5#19	NA	B2	Other
11679_5#2	NA	B2	CC131
11679_5#20	K1_Positive	B2	CC141
11679_5#21	NA	B2	Other
11679_5#22	K1_Positive	F	CC59
11679_5#23	NA	F	CC59
11679_5#24	K1_Positive	F	CC62
11679_5#25	K1_Positive	B2	CC80
11679_5#26	NA	B2	Other
11679_5#27	NA	B2	Other
11679_5#28	NA	B2	Other
11679_5#29	K1_Positive	B2	CC95
11679_5#3	K1_Positive	B2	CC95
11679_5#30	K1_Positive	A	CC10
11679_5#31	NA	B2	Other
11679_5#32	NA	B2	Other
11679_5#33	NA	B2	CC131
11679_5#34	NA	D	Other
11679_5#35	NA	B1	Other
11679_5#36	NA	C	Other
11679_5#37	K1_Positive	B2	CC95
11679_5#38	K1_Positive	B2	CC95
11679_5#39	K1_Positive	B2	CC95
11679_5#4	NA	D	Other
11679_5#40	K1_Positive	B2	Other
11679_5#41	K1_Positive	B2	CC141
11679_5#42	NA	A	Other
11679_5#43	NA	D	Other
11679_5#44	NA	B2	CC131
11679_5#45	K1_Positive	B2	Other
11679_5#46	NA	B2	Other
11679_5#47	NA	B2	Other
11679_5#48	NA	B1	Other
11679_5#49	NA	D	Other
11679_5#5	NA	B2	Other
11679_5#50	NA	B2	CC141
11679_5#51	NA	A	CC10
11679_5#52	NA	D	Other
11679_5#53	NA	A	CC10
11679_5#54	NA	A	CC10
11679_5#55	K1_Positive	B2	CC95
11679_5#56	NA	B1	Other
11679_5#57	NA	B2	Other
11679_5#58	NA	D	Other
11679_5#59	NA	B1	Other
11679_5#6	K1_Positive	B2	CC141
11679_5#60	NA	B2	Other
11679_5#61	NA	C	Other
11679_5#62	K1_Positive	A	CC10
11679_5#63	K1_Positive	F	CC62
11679_5#64	NA	B2	Other
11679_5#65	NA	B2	Other
11679_5#66	NA	D	Other
11679_5#67	NA	G	Other
11679_5#68	NA	C	Other
11679_5#69	K1_Positive	F	CC59
11679_5#7	NA	B2	Other
11679_5#70	NA	B2	Other
11679_5#71	K1_Positive	B2	CC141
11679_5#72	K1_Positive	B2	CC80
11679_5#73	NA	B2	Other
11679_5#74	K1_Positive	F	CC62
11679_5#75	NA	B2	Other
11679_5#76	NA	D	Other
11679_5#77	NA	B2	CC131
11679_5#78	NA	C	Other
11679_5#79	K1_Positive	B2	CC141
11679_5#8	NA	B2	Other
11679_5#80	NA	B2	CC131
11679_5#81	NA	B2	Other
11679_5#82	NA	B2	Other
11679_5#83	K1_Positive	B2	CC95
11679_5#84	K1_Positive	B2	CC95
11679_5#85	NA	F	CC59
11679_5#86	K1_Positive	B2	CC95
11679_5#87	NA	D	Other
11679_5#88	NA	B2	Other
11679_5#89	NA	B2	Other
11679_5#9	K1_Positive	B2	CC95
11679_5#90	NA	B2	CC131
11679_5#91	K1_Positive	B2	CC95
11679_5#92	NA	D	Other
11679_5#93	NA	D	Other
11679_5#94	NA	B2	CC131
11679_5#95	NA	D	Other
11679_5#96	K1_Positive	B2	CC95
11679_6#1	NA	B2	Other
11679_6#10	NA	D	Other
11679_6#11	NA	B2	Other
11679_6#12	NA	B2	Other
11679_6#13	K1_Positive	B2	Other
11679_6#14	NA	B2	CC1193
11679_6#15	NA	C	Other
11679_6#18	NA	B2	Other
11679_6#19	NA	F	Other
11679_6#2	NA	A	Other
11679_6#20	NA	B2	Other
11679_6#21	NA	D	Other
11679_6#22	NA	B2	Other
11679_6#23	NA	B2	Other
11679_6#24	NA	F	Other
11679_6#25	NA	C	Other
11679_6#26	K1_Positive	B2	CC95
11679_6#27	K1_Positive	B2	CC95
11679_6#28	NA	B2	Other
11679_6#29	K1_Positive	B2	CC95
11679_6#3	K1_Positive	B2	CC95
11679_6#30	NA	B2	Other
11679_6#31	NA	B2	Other
11679_6#32	NA	B2	Other
11679_6#33	NA	B2	Other
11679_6#34	NA	B2	Other
11679_6#35	NA	D	Other
11679_6#36	K1_Positive	B2	CC95
11679_6#37	K1_Positive	A	CC10
11679_6#38	NA	B2	Other
11679_6#39	NA	B2	Other
11679_6#4	NA	D	Other
11679_6#40	K1_Positive	B2	CC95
11679_6#41	NA	B2	Other
11679_6#42	K1_Positive	B2	CC95
11679_6#43	NA	B2	Other
11679_6#44	K1_Positive	B2	CC95
11679_6#45	NA	B2	CC131
11679_6#46	NA	D	Other
11679_6#47	NA	B1	Other
11679_6#48	NA	A	Other
11679_6#49	NA	B2	CC131
11679_6#5	NA	E	Other
11679_6#50	K1_Positive	B2	CC95
11679_6#51	K1_Positive	F	CC62
11679_6#52	NA	D	Other
11679_6#53	NA	B2	Other
11679_6#54	K1_Positive	B2	CC95
11679_6#55	NA	B2	Other
11679_6#56	NA	B2	Other
11679_6#57	NA	A	Other
11679_6#58	NA	A	Other
11679_6#59	NA	B2	CC131
11679_6#60	K1_Positive	B2	CC95
11679_6#61	NA	B2	Other
11679_6#62	NA	D	Other
11679_6#63	NA	B2	Other
11679_6#64	NA	C	Other
11679_6#65	K1_Positive	B2	CC95
11679_6#66	NA	D	Other
11679_6#67	NA	B2	Other
11679_6#68	NA	F	Other
11679_6#69	K1_Positive	B2	CC95
11679_6#7	NA	B2	Other
11679_6#70	NA	D	Other
11679_6#71	NA	B1	Other
11679_6#72	NA	C	Other
11679_6#73	NA	B1	Other
11679_6#74	K1_Positive	B2	CC95
11679_6#75	NA	D	Other
11679_6#76	NA	B2	Other
11679_6#77	NA	B2	Other
11679_6#78	NA	B2	Other
11679_6#79	NA	D	Other
11679_6#8	NA	B2	Other
11679_6#80	NA	C	Other
11679_6#81	NA	B2	Other
11679_6#82	NA	D	Other
11679_6#83	NA	D	Other
11679_6#84	NA	B2	Other
11679_6#85	NA	B2	Other
11679_6#86	NA	B2	Other
11679_6#87	K1_Positive	B2	Other
11679_6#88	NA	B2	Other
11679_6#89	K1_Positive	F	CC62
11679_6#9	NA	D	Other
11679_6#90	NA	D	Other
11679_6#91	K1_Positive	F	CC59
11679_6#92	NA	A	Other
11679_6#93	NA	B2	CC131
11679_6#94	NA	B2	CC131
11679_6#95	NA	B2	CC131
11679_6#96	NA	B2	Other
11679_7#1	K1_Positive	B2	CC95
11679_7#10	K1_Positive	B2	Other
11679_7#11	NA	B2	Other
11679_7#12	NA	B2	Other
11679_7#13	K1_Positive	B2	CC144
11679_7#14	NA	D	Other
11679_7#15	NA	B2	Other
11679_7#16	K1_Positive	B2	CC95
11679_7#17	K1_Positive	B2	CC144
11679_7#18	NA	B2	Other
11679_7#19	NA	B2	Other
11679_7#2	K1_Positive	B2	Other
11679_7#20	NA	F	Other
11679_7#21	NA	B2	Other
11679_7#22	NA	B2	Other
11679_7#23	NA	D	Other
11679_7#24	NA	D	Other
11679_7#26	NA	B2	CC131
11679_7#27	K1_Positive	B2	CC141
11679_7#28	K1_Positive	B2	CC141
11679_7#29	NA	C	Other
11679_7#30	NA	B2	Other
11679_7#31	K1_Positive	B2	Other
11679_7#32	NA	D	Other
11679_7#34	NA	B2	Other
11679_7#35	K1_Positive	B2	CC95
11679_7#36	NA	B2	Other
11679_7#37	NA	D	Other
11679_7#38	NA	B2	Other
11679_7#39	NA	A	Other
11679_7#4	NA	B2	Other
11679_7#40	K1_Positive	B2	CC95
11679_7#41	NA	D	Other
11679_7#42	NA	B2	CC131
11679_7#43	NA	D	Other
11679_7#44	NA	B2	CC131
11679_7#45	NA	D	Other
11679_7#46	K1_Positive	B2	CC95
11679_7#47	NA	B2	Other
11679_7#48	K1_Positive	B2	CC95
11679_7#49	NA	D	Other
11679_7#5	NA	B2	CC131
11679_7#50	NA	B2	Other
11679_7#51	NA	B2	Other
11679_7#52	NA	B2	Other
11679_7#53	NA	F	Other
11679_7#54	NA	B2	CC131
11679_7#55	K1_Positive	B2	CC95
11679_7#56	NA	B1	Other
11679_7#57	K1_Positive	B2	CC95
11679_7#58	NA	B2	CC131
11679_7#59	NA	B2	Other
11679_7#6	K1_Positive	B2	CC95
11679_7#60	NA	B2	Other
11679_7#61	NA	F	Other
11679_7#62	NA	B2	Other
11679_7#63	NA	B2	Other
11679_7#64	NA	G	Other
11679_7#65	NA	C	Other
11679_7#66	K1_Positive	B2	CC80
11679_7#67	NA	B2	Other
11679_7#68	NA	B2	Other
11679_7#69	K1_Positive	B2	CC141
11679_7#70	NA	B2	CC131
11679_7#71	NA	B2	Other
11679_7#72	NA	B2	Other
11679_7#73	K1_Positive	B2	Other
11679_7#74	NA	B2	Other
11679_7#75	NA	G	Other
11679_7#76	NA	B2	Other
11679_7#77	NA	D	Other
11679_7#78	NA	B2	Other
11679_7#79	NA	B2	Other
11679_7#8	NA	B2	CC131
11679_7#80	NA	B2	Other
11679_7#81	K1_Positive	A	CC10
11679_7#82	NA	D	Other
11679_7#83	NA	D	Other
11679_7#84	NA	D	Other
11679_7#85	NA	B2	CC131
11679_7#86	NA	B2	Other
11679_7#87	NA	B2	CC131
11679_7#88	NA	A	Other
11679_7#89	NA	B2	Other
11679_7#9	NA	D	Other
11679_7#90	NA	D	Other
11679_7#91	K1_Positive	B2	CC95
11679_7#92	NA	D	Other
11679_7#93	NA	B2	CC131
11679_7#94	NA	B2	Other
11679_7#95	NA	B1	Other
11679_7#96	NA	B2	Other
11679_8#1	NA	B2	CC131
11679_8#10	NA	B2	Other
11679_8#11	NA	B2	CC131
11679_8#12	NA	B2	Other
11679_8#13	NA	B2	Other
11679_8#14	K1_Positive	B2	CC95
11679_8#15	NA	B1	Other
11679_8#16	K1_Positive	B2	CC95
11679_8#17	NA	B2	Other
11679_8#18	NA	B2	Other
11679_8#19	NA	D	Other
11679_8#2	NA	D	Other
11679_8#20	NA	B2	Other
11679_8#21	NA	B2	Other
11679_8#22	K1_Positive	B2	Other
11679_8#23	NA	B2	Other
11679_8#24	NA	B2	Other
11679_8#25	K1_Positive	B2	CC141
11679_8#26	NA	C	Other
11679_8#27	NA	B2	Other
11679_8#28	NA	A	CC10
11679_8#29	NA	A	Other
11679_8#3	K1_Positive	B2	Other
11679_8#30	NA	B2	Other
11679_8#31	K1_Positive	B2	Other
11679_8#32	K1_Positive	B2	CC144
11679_8#33	NA	C	Other
11679_8#34	K1_Positive	F	CC62
11679_8#35	NA	D	Other
11679_8#36	NA	D	Other
11679_8#37	K1_Positive	B2	CC95
11679_8#38	NA	B2	Other
11679_8#39	NA	B2	Other
11679_8#4	K1_Positive	B2	Other
11679_8#40	NA	D	Other
11679_8#41	NA	B2	Other
11679_8#42	NA	B2	Other
11679_8#43	NA	D	Other
11679_8#44	NA	A	Other
11679_8#45	K1_Positive	B2	CC95
11679_8#46	NA	B2	Other
11679_8#47	NA	D	Other
11679_8#48	NA	D	Other
11679_8#49	NA	C	Other
11679_8#5	NA	D	Other
11679_8#50	NA	D	Other
11679_8#52	NA	B1	Other
11679_8#53	K1_Positive	B2	Other
11679_8#54	NA	B1	Other
11679_8#55	NA	E	Other
11679_8#56	K1_Positive	F	CC62
11679_8#57	NA	B2	CC131
11679_8#58	NA	D	Other
11679_8#59	NA	F	Other
11679_8#6	NA	B2	Other
11679_8#60	K1_Positive	B2	CC95
11679_8#61	NA	B2	Other
11679_8#62	NA	B2	Other
11679_8#63	NA	C	Other
11679_8#64	NA	D	Other
11679_8#65	NA	D	Other
11679_8#66	NA	D	Other
11679_8#67	NA	B2	Other
11679_8#68	NA	D	Other
11679_8#69	NA	D	Other
11679_8#7	K1_Positive	B2	CC95
11679_8#70	NA	B2	CC131
11679_8#71	NA	B1	Other
11679_8#72	NA	B2	Other
11679_8#73	NA	G	Other
11679_8#74	NA	B2	CC131
11679_8#75	NA	C	Other
11679_8#76	NA	D	Other
11679_8#77	K1_Positive	B2	CC80
11679_8#78	NA	B2	Other
11679_8#79	NA	D	Other
11679_8#8	NA	B2	Other
11679_8#80	NA	C	Other
11679_8#81	NA	B2	Other
11679_8#82	K1_Positive	B2	CC95
11679_8#83	NA	B2	Other
11679_8#84	NA	B2	CC131
11679_8#85	NA	B2	CC131
11679_8#86	NA	B2	CC131
11679_8#87	NA	B2	CC131
11679_8#88	NA	B2	Other
11679_8#89	NA	A	Other
11679_8#9	K1_Positive	B2	CC95
11679_8#90	NA	B2	Other
11679_8#91	K1_Positive	B2	CC141
11679_8#92	NA	F	Other
11679_8#93	K1_Positive	B2	CC141
11679_8#94	NA	A	CC10
11679_8#95	NA	D	Other
11679_8#96	NA	B2	Other
11791_3#1	NA	B2	Other
11791_3#10	K1_Positive	B2	Other
11791_3#11	NA	B2	Other
11791_3#12	NA	B2	Other
11791_3#13	NA	B1	Other
11791_3#14	NA	C	Other
11791_3#15	NA	B1	Other
11791_3#16	NA	D	Other
11791_3#17	K1_Positive	B2	Other
11791_3#18	K1_Positive	B2	CC141
11791_3#19	NA	D	Other
11791_3#2	NA	D	Other
11791_3#20	NA	B2	Other
11791_3#21	NA	B2	Other
11791_3#22	K1_Positive	F	CC62
11791_3#23	K1_Positive	F	CC62
11791_3#24	NA	B2	Other
11791_3#25	NA	B2	Other
11791_3#26	NA	B2	Other
11791_3#27	K1_Positive	B2	CC80
11791_3#28	NA	C	Other
11791_3#29	NA	B2	Other
11791_3#3	NA	F	Other
11791_3#30	NA	B2	Other
11791_3#31	NA	B2	Other
11791_3#32	NA	B2	CC131
11791_3#33	K1_Positive	B2	CC80
11791_3#34	NA	B2	Other
11791_3#35	NA	A	CC10
11791_3#36	NA	B2	Other
11791_3#37	NA	B2	Other
11791_3#38	K1_Positive	B2	CC95
11791_3#39	K1_Positive	F	CC62
11791_3#4	NA	B2	Other
11791_3#40	NA	B2	Other
11791_3#41	K1_Positive	F	CC62
11791_3#42	NA	B2	Other
11791_3#43	NA	B2	CC131
11791_3#44	NA	D	Other
11791_3#45	NA	B1	Other
11791_3#46	NA	B2	Other
11791_3#47	NA	B2	Other
11791_3#48	NA	B2	Other
11791_3#49	NA	B2	Other
11791_3#5	NA	B2	Other
11791_3#50	NA	B1	Other
11791_3#51	NA	B1	Other
11791_3#52	NA	G	Other
11791_3#53	NA	D	Other
11791_3#54	NA	D	Other
11791_3#55	NA	B1	Other
11791_3#56	K1_Positive	B2	CC80
11791_3#57	NA	B2	Other
11791_3#58	NA	B2	CC131
11791_3#59	NA	B2	Other
11791_3#6	NA	C	Other
11791_3#60	NA	B2	Other
11791_3#61	NA	B1	Other
11791_3#62	NA	B2	Other
11791_3#63	NA	D	Other
11791_3#64	NA	F	Other
11791_3#65	NA	D	Other
11791_3#66	NA	D	Other
11791_3#67	NA	B1	Other
11791_3#68	NA	C	Other
11791_3#69	NA	B2	CC131
11791_3#7	NA	B2	Other
11791_3#70	NA	D	Other
11791_3#71	NA	B2	Other
11791_3#72	NA	C	Other
11791_3#73	K1_Positive	B2	CC95
11791_3#74	K1_Positive	B2	CC95
11791_3#75	NA	B2	Other
11791_3#76	K1_Positive	B2	CC141
11791_3#77	NA	B2	Other
11791_3#78	NA	B2	Other
11791_3#79	NA	B2	Other
11791_3#8	K1_Positive	B2	CC95
11791_3#80	NA	D	Other
11791_3#81	NA	B2	CC131
11791_3#82	NA	A	CC10
11791_3#83	NA	D	Other
11791_3#84	NA	B2	Other
11791_3#85	NA	B1	Other
11791_3#86	K1_Positive	B2	CC95
11791_3#87	NA	C	Other
11791_3#88	NA	B1	Other
11791_3#89	NA	B2	Other
11791_3#9	NA	B1	Other
11791_3#90	NA	C	Other
11791_3#91	K1_Positive	B2	CC80
11791_3#92	NA	B2	CC131
11791_3#93	NA	A	CC10
11791_3#94	K1_Positive	D	Other
11791_3#95	NA	B2	CC141
11791_3#96	NA	B2	Other
11791_6#1	NA	B2	Other
11791_6#10	NA	B2	Other
11791_6#11	NA	B2	CC131
11791_6#12	K1_Positive	B2	Other
11791_6#13	NA	B2	Other
11791_6#14	NA	D	Other
11791_6#15	NA	B2	Other
11791_6#16	K1_Positive	F	CC59
11791_6#17	K1_Positive	B2	CC141
11791_6#18	NA	A	Other
11791_6#19	NA	D	Other
11791_6#2	NA	D	Other
11791_6#20	K1_Positive	B2	CC95
11791_6#21	K1_Positive	B2	CC95
11791_6#22	NA	B2	Other
11791_6#23	NA	B2	Other
11791_6#24	NA	B2	CC131
11791_6#25	NA	B2	CC131
11791_6#26	K1_Positive	B2	CC95
11791_6#27	NA	D	Other
11791_6#28	NA	B2	Other
11791_6#29	NA	D	Other
11791_6#3	NA	D	Other
11791_6#30	NA	B2	CC131
11791_6#32	NA	B2	CC131
11791_6#33	NA	D	Other
11791_6#34	NA	B2	Other
11791_6#35	NA	D	Other
11791_6#36	K1_Positive	B2	CC95
11791_6#37	NA	B2	CC131
11791_6#38	NA	D	Other
11791_6#39	NA	B2	Other
11791_6#4	K1_Positive	B2	CC95
11791_6#5	NA	B2	Other
11791_6#6	NA	A	Other
11791_6#7	NA	B2	CC131
11791_6#9	NA	B2	CC131
11791_7#1	NA	B2	Other
11791_7#10	K1_Positive	B2	Other
11791_7#11	K1_Positive	B2	CC95
11791_7#12	NA	B2	Other
11791_7#13	NA	B2	Other
11791_7#14	NA	B2	Other
11791_7#15	K1_Positive	B2	CC95
11791_7#16	NA	B1	Other
11791_7#17	NA	A	CC10
11791_7#18	K1_Positive	B2	CC95
11791_7#19	NA	B2	Other
11791_7#2	NA	B2	CC131
11791_7#20	K1_Positive	B2	CC95
11791_7#21	NA	B2	CC131
11791_7#22	NA	B2	Other
11791_7#23	K1_Positive	B2	CC95
11791_7#24	K1_Positive	B2	CC95
11791_7#25	NA	B2	Other
11791_7#26	NA	D	Other
11791_7#27	NA	B2	Other
11791_7#28	NA	B2	Other
11791_7#29	K1_Positive	A	Other
11791_7#3	NA	A	Other
11791_7#30	NA	B1	Other
11791_7#32	NA	B2	Other
11791_7#33	K1_Positive	B2	CC95
11791_7#34	NA	B2	Other
11791_7#35	K1_Positive	B2	CC95
11791_7#36	NA	D	Other
11791_7#37	NA	B1	Other
11791_7#38	K1_Positive	B2	CC95
11791_7#39	NA	A	CC10
11791_7#4	NA	B2	Other
11791_7#40	NA	B2	Other
11791_7#41	NA	B2	Other
11791_7#42	NA	B1	Other
11791_7#44	NA	B2	Other
11791_7#45	NA	B2	CC131
11791_7#46	NA	B2	Other
11791_7#47	NA	D	Other
11791_7#48	NA	B2	Other
11791_7#49	NA	B2	CC131
11791_7#5	NA	B2	CC131
11791_7#50	NA	B2	CC131
11791_7#51	K1_Positive	B2	CC144
11791_7#52	NA	D	Other
11791_7#53	NA	D	Other
11791_7#54	K1_Positive	B2	CC141
11791_7#55	NA	B2	CC131
11791_7#56	NA	B2	Other
11791_7#57	K1_Positive	F	CC62
11791_7#58	NA	B2	Other
11791_7#59	NA	B2	CC131
11791_7#6	NA	F	Other
11791_7#60	NA	B2	CC131
11791_7#61	NA	B2	Other
11791_7#62	NA	B2	Other
11791_7#63	NA	B2	Other
11791_7#64	NA	B2	Other
11791_7#65	NA	B2	Other
11791_7#66	NA	A	Other
11791_7#67	NA	B2	Other
11791_7#68	K1_Positive	B2	Other
11791_7#69	NA	D	Other
11791_7#7	NA	B2	CC131
11791_7#70	NA	B2	Other
11791_7#9	NA	F	Other
11893_8#71	NA	C	Other
12045_3#57	K1_Positive	B2	CC95
12045_3#58	NA	D	Other
12045_3#59	NA	D	Other
12045_3#60	NA	B2	Other
12045_3#61	NA	A	CC10
12045_3#62	K1_Positive	B2	CC144
12045_3#63	NA	B2	Other
12045_3#64	NA	B2	Other
12045_3#65	NA	B2	Other
12045_3#66	K1_Positive	B2	CC95
12045_3#67	NA	B2	Other
24276_3#281	K1_Positive	B2	CC95
24276_3#282	K1_Positive	B2	CC144
24276_3#283	K1_Positive	B2	CC95
24276_3#284	K1_Positive	B2	CC141
24276_3#285	K1_Positive	B2	CC95
24276_3#286	K1_Positive	B2	CC95
24276_3#287	K1_Positive	B2	Other
24276_3#288	K1_Positive	B2	Other
24276_3#289	K1_Positive	F	CC59
24276_3#290	K1_Positive	F	CC59
24276_3#291	K1_Positive	B2	CC95
24276_3#292	K1_Positive	B2	CC95
24276_3#293	K1_Positive	B2	CC95
24276_3#294	K1_Positive	B2	CC95
24276_3#296	K1_Positive	B2	Other
24276_3#297	K1_Positive	B2	Other
24276_3#298	K1_Positive	B2	CC95
24276_3#299	K1_Positive	B2	CC95
24276_3#300	K1_Positive	B2	CC95
24276_3#301	K1_Positive	B2	CC95
24276_3#302	K1_Positive	B2	CC95
24276_3#303	K1_Positive	B2	CC95
24276_3#304	K1_Positive	B2	CC95
24276_3#305	K1_Positive	B2	CC95
24276_3#306	K1_Positive	B2	CC95
24276_3#307	K1_Positive	B2	CC95
24276_3#308	K1_Positive	B2	CC95
24276_3#310	K1_Positive	B2	CC95
24276_3#311	K1_Positive	B2	Other
24276_3#312	K1_Positive	B2	Other
24276_3#313	K1_Positive	B2	CC95
24276_3#314	K1_Positive	B2	Other
24276_3#315	K1_Positive	B2	CC131
24276_3#316	K1_Positive	B2	CC131
24276_3#317	K1_Positive	B2	CC131
24276_3#318	K1_Positive	A	CC10
24276_3#319	K1_Positive	B2	CC1193
24276_3#321	K1_Positive	B2	CC95
24276_3#322	K1_Positive	B2	Other
24276_3#324	K1_Positive	B2	CC95
24276_3#325	K1_Positive	B2	CC95
24276_3#326	K1_Positive	B2	CC95
24276_3#327	K1_Positive	B2	CC95
24276_3#328	K1_Positive	B2	CC95
24276_3#329	K1_Positive	B2	CC95
24276_3#330	K1_Positive	B2	CC95
24276_3#333	K1_Positive	B2	CC95
24276_3#335	K1_Positive	B2	CC141
24276_3#336	K1_Positive	B2	CC141
24276_3#337	K1_Positive	B2	CC141
24276_3#338	K1_Positive	B2	CC95
24276_3#339	K1_Positive	B2	CC141
24276_3#340	K1_Positive	A	Other
24276_3#341	K1_Positive	B2	CC95
24276_3#343	K1_Positive	F	CC62
24276_3#344	K1_Positive	B2	CC95
24276_3#345	K1_Positive	B2	CC95
24276_3#346	K1_Positive	B2	CC95
24276_3#347	K1_Positive	B2	CC95
24276_3#348	K1_Positive	B2	CC95
24276_3#349	K1_Positive	B2	CC95
24276_3#350	K1_Positive	F	CC62
24276_3#351	K1_Positive	B2	CC141
24276_3#352	K1_Positive	B2	CC141
24276_4#1	K1_Positive	A	CC10
24276_4#10	K1_Positive	F	CC59
24276_4#101	K1_Positive	B2	CC95
24276_4#102	K1_Positive	B2	CC95
24276_4#103	K1_Positive	B2	CC95
24276_4#104	K1_Positive	B2	CC95
24276_4#105	K1_Positive	B2	CC95
24276_4#106	K1_Positive	B2	CC95
24276_4#107	K1_Positive	B2	CC95
24276_4#108	K1_Positive	B2	CC95
24276_4#109	K1_Positive	B2	CC95
24276_4#11	K1_Positive	F	CC59
24276_4#110	K1_Positive	B2	CC95
24276_4#111	K1_Positive	B2	CC95
24276_4#112	K1_Positive	B2	CC95
24276_4#113	K1_Positive	B2	CC95
24276_4#114	K1_Positive	B2	CC95
24276_4#115	K1_Positive	B2	CC95
24276_4#116	K1_Positive	B2	CC95
24276_4#117	K1_Positive	B2	CC95
24276_4#118	K1_Positive	B2	CC95
24276_4#119	K1_Positive	B2	CC95
24276_4#12	K1_Positive	F	CC59
24276_4#120	K1_Positive	B2	CC95
24276_4#121	K1_Positive	B2	CC95
24276_4#122	K1_Positive	B2	CC95
24276_4#123	K1_Positive	B2	CC80
24276_4#124	K1_Positive	B2	CC95
24276_4#125	K1_Positive	B2	CC95
24276_4#126	K1_Positive	B2	CC95
24276_4#127	K1_Positive	B2	CC95
24276_4#128	K1_Positive	B2	CC95
24276_4#129	K1_Positive	B2	CC95
24276_4#13	K1_Positive	F	CC59
24276_4#130	K1_Positive	B2	CC95
24276_4#132	K1_Positive	B2	CC141
24276_4#133	K1_Positive	B2	CC141
24276_4#134	K1_Positive	B2	CC141
24276_4#135	K1_Positive	A	CC10
24276_4#136	K1_Positive	B2	CC144
24276_4#137	K1_Positive	A	CC10
24276_4#139	K1_Positive	B2	CC141
24276_4#14	K1_Positive	B2	CC95
24276_4#140	K1_Positive	B2	CC141
24276_4#141	K1_Positive	A	Other
24276_4#142	K1_Positive	B2	CC95
24276_4#143	K1_Positive	A	Other
24276_4#144	K1_Positive	B2	CC95
24276_4#145	K1_Positive	B2	CC95
24276_4#146	K1_Positive	B2	CC95
24276_4#148	K1_Positive	B2	CC144
24276_4#149	K1_Positive	F	CC62
24276_4#150	K1_Positive	B2	CC144
24276_4#16	K1_Positive	B2	CC95
24276_4#17	K1_Positive	B2	CC95
24276_4#18	K1_Positive	B2	CC95
24276_4#19	K1_Positive	B2	CC95
24276_4#2	K1_Positive	F	CC62
24276_4#20	K1_Positive	B2	CC95
24276_4#21	K1_Positive	B2	CC95
24276_4#22	K1_Positive	B2	CC95
24276_4#23	K1_Positive	B2	CC95
24276_4#25	K1_Positive	B2	CC95
24276_4#26	K1_Positive	B2	CC95
24276_4#27	K1_Positive	B2	CC95
24276_4#28	K1_Positive	B2	CC95
24276_4#29	K1_Positive	B2	CC95
24276_4#3	K1_Positive	F	CC62
24276_4#30	K1_Positive	B2	CC95
24276_4#31	K1_Positive	B2	CC95
24276_4#32	K1_Positive	B2	CC141
24276_4#33	K1_Positive	B2	CC95
24276_4#34	K1_Positive	B2	CC95
24276_4#35	K1_Positive	B2	CC95
24276_4#36	K1_Positive	B2	CC95
24276_4#37	K1_Positive	B2	CC95
24276_4#38	K1_Positive	B2	CC95
24276_4#39	K1_Positive	B2	CC95
24276_4#4	K1_Positive	B2	Other
24276_4#40	K1_Positive	B2	CC95
24276_4#41	K1_Positive	B2	CC95
24276_4#42	K1_Positive	B2	Other
24276_4#43	K1_Positive	B2	CC95
24276_4#44	K1_Positive	B2	CC95
24276_4#45	K1_Positive	B2	CC95
24276_4#46	K1_Positive	B2	CC95
24276_4#47	K1_Positive	B2	CC95
24276_4#48	K1_Positive	B2	CC95
24276_4#49	K1_Positive	B2	CC95
24276_4#5	K1_Positive	B2	CC95
24276_4#50	K1_Positive	B2	CC95
24276_4#51	K1_Positive	B2	CC95
24276_4#52	K1_Positive	B2	CC95
24276_4#53	K1_Positive	B2	CC95
24276_4#54	K1_Positive	B2	CC95
24276_4#55	K1_Positive	B2	CC95
24276_4#56	K1_Positive	F	CC59
24276_4#57	K1_Positive	B2	CC95
24276_4#58	K1_Positive	B2	CC95
24276_4#6	K1_Positive	F	CC59
24276_4#60	K1_Positive	B2	CC95
24276_4#62	K1_Positive	B2	CC95
24276_4#63	K1_Positive	B2	CC95
24276_4#64	K1_Positive	B2	CC95
24276_4#65	K1_Positive	B2	CC95
24276_4#66	K1_Positive	B2	CC95
24276_4#67	K1_Positive	B2	CC95
24276_4#68	K1_Positive	B2	CC95
24276_4#69	K1_Positive	B2	CC95
24276_4#7	K1_Positive	F	CC59
24276_4#70	K1_Positive	B2	CC95
24276_4#71	K1_Positive	B2	CC95
24276_4#72	K1_Positive	B2	CC95
24276_4#73	K1_Positive	B2	CC95
24276_4#75	K1_Positive	B2	CC95
24276_4#76	K1_Positive	B2	CC95
24276_4#78	K1_Positive	B2	CC95
24276_4#79	K1_Positive	B2	CC95
24276_4#80	K1_Positive	B2	CC95
24276_4#81	K1_Positive	B2	CC95
24276_4#82	K1_Positive	B2	CC95
24276_4#83	K1_Positive	B2	CC95
24276_4#84	K1_Positive	B2	CC95
24276_4#85	K1_Positive	B2	CC95
24276_4#86	K1_Positive	B2	CC95
24276_4#88	K1_Positive	B2	CC95
24276_4#89	K1_Positive	B2	CC95
24276_4#90	K1_Positive	F	CC59
24276_4#91	K1_Positive	B2	CC95
24276_4#92	K1_Positive	B2	CC95
24276_4#93	K1_Positive	B2	CC95
24276_4#94	K1_Positive	B2	CC95
24276_4#95	K1_Positive	B2	CC95
24276_4#96	K1_Positive	B2	CC95
24276_4#97	K1_Positive	B2	CC95
24276_4#98	K1_Positive	B2	CC95
24276_4#99	K1_Positive	B2	CC95
30134_6#100	NA	B2	Other
30134_6#101	NA	B2	Other
30134_6#103	NA	D	Other
30134_6#104	NA	B2	Other
30134_6#105	NA	B2	Other
30134_6#107	NA	B2	Other
30134_6#108	NA	B2	Other
30134_6#109	NA	D	Other
30134_6#11	NA	B2	Other
30134_6#111	K1_Positive	B2	CC95
30134_6#112	NA	D	Other
30134_6#113	NA	B2	Other
30134_6#115	NA	B2	CC131
30134_6#116	NA	A	CC10
30134_6#117	K1_Positive	B2	CC95
30134_6#119	NA	B2	CC131
30134_6#120	NA	B2	Other
30134_6#121	NA	D	Other
30134_6#123	NA	A	CC10
30134_6#124	NA	B2	Other
30134_6#125	NA	A	Other
30134_6#127	K1_Positive	F	CC59
30134_6#128	NA	C	Other
30134_6#129	K1_Positive	B2	CC95
30134_6#131	NA	A	CC10
30134_6#132	NA	A	Other
30134_6#135	NA	B2	Other
30134_6#136	K1_Positive	B2	CC95
30134_6#137	NA	D	Other
30134_6#139	NA	B2	Other
30134_6#14	NA	B2	Other
30134_6#140	NA	B2	Other
30134_6#141	K1_Positive	B2	CC80
30134_6#143	NA	B2	Other
30134_6#144	NA	B2	Other
30134_6#145	NA	B2	CC131
30134_6#147	NA	B1	Other
30134_6#148	NA	B2	Other
30134_6#149	NA	A	Other
30134_6#15	NA	B2	Other
30134_6#151	NA	D	Other
30134_6#152	NA	B2	Other
30134_6#153	NA	B2	Other
30134_6#154	NA	B2	Other
30134_6#156	NA	B2	Other
30134_6#157	NA	B2	Other
30134_6#158	NA	B2	Other
30134_6#160	K1_Positive	B2	CC95
30134_6#161	K1_Positive	B2	CC95
30134_6#162	NA	D	Other
30134_6#164	NA	B1	Other
30134_6#165	K1_Positive	F	CC59
30134_6#166	K1_Positive	B2	CC95
30134_6#168	K1_Positive	B2	CC95
30134_6#169	NA	D	Other
30134_6#170	NA	D	Other
30134_6#172	NA	B2	Other
30134_6#173	K1_Positive	B2	CC95
30134_6#174	NA	B2	Other
30134_6#176	NA	B2	Other
30134_6#177	NA	B2	Other
30134_6#178	K1_Positive	B2	CC95
30134_6#18	K1_Positive	B2	CC95
30134_6#180	NA	B2	Other
30134_6#181	NA	B2	Other
30134_6#182	NA	B2	Other
30134_6#185	NA	B2	Other
30134_6#186	NA	B2	Other
30134_6#188	K1_Positive	F	CC59
30134_6#189	K1_Positive	F	CC59
30134_6#19	NA	D	Other
30134_6#190	NA	B1	Other
30134_6#192	NA	D	Other
30134_6#193	NA	B2	Other
30134_6#194	NA	B2	Other
30134_6#196	NA	D	Other
30134_6#197	K1_Positive	B2	CC95
30134_6#198	NA	D	Other
30134_6#2	NA	A	CC10
30134_6#200	NA	B1	Other
30134_6#201	NA	G	Other
30134_6#202	NA	B2	Other
30134_6#205	NA	D	Other
30134_6#206	NA	A	Other
30134_6#208	NA	B2	CC131
30134_6#209	NA	B1	Other
30134_6#210	K1_Positive	B2	CC95
30134_6#213	NA	G	Other
30134_6#214	NA	B2	Other
30134_6#217	NA	D	Other
30134_6#218	K1_Positive	B2	CC95
30134_6#22	NA	B2	CC141
30134_6#221	K1_Positive	B2	CC141
30134_6#222	NA	B2	Other
30134_6#224	K1_Positive	B2	CC95
30134_6#225	K1_Positive	B2	CC95
30134_6#226	K1_Positive	B2	CC95
30134_6#229	NA	B1	Other
30134_6#23	NA	B2	Other
30134_6#230	NA	B1	Other
30134_6#233	K1_Positive	B2	CC95
30134_6#234	NA	G	Other
30134_6#237	NA	B2	Other
30134_6#238	NA	B1	Other
30134_6#242	NA	B2	Other
30134_6#243	NA	B2	Other
30134_6#245	NA	E	Other
30134_6#246	NA	D	Other
30134_6#247	NA	B2	Other
30134_6#250	K1_Positive	B2	CC95
30134_6#251	NA	B2	Other
30134_6#254	NA	B2	CC131
30134_6#255	NA	B2	CC131
30134_6#258	NA	B2	Other
30134_6#259	K1_Positive	B2	CC95
30134_6#262	K1_Positive	B2	CC141
30134_6#263	NA	B2	Other
30134_6#266	NA	E	Other
30134_6#267	NA	A	CC10
30134_6#27	NA	B1	Other
30134_6#270	K1_Positive	B2	CC95
30134_6#271	K1_Positive	B2	CC95
30134_6#274	NA	B2	Other
30134_6#275	NA	B2	Other
30134_6#277	NA	A	CC10
30134_6#278	NA	B2	Other
30134_6#279	NA	D	Other
30134_6#282	K1_Positive	F	CC62
30134_6#283	NA	B2	Other
30134_6#285	NA	A	CC10
30134_6#286	NA	B2	Other
30134_6#287	NA	B2	CC131
30134_6#289	NA	B2	CC131
30134_6#290	NA	B2	Other
30134_6#291	K1_Positive	B2	CC1193
30134_6#293	NA	B2	Other
30134_6#294	NA	B2	Other
30134_6#295	NA	B2	Other
30134_6#297	NA	B1	Other
30134_6#298	NA	C	Other
30134_6#299	NA	B2	Other
30134_6#3	NA	B2	CC131
30134_6#30	NA	A	CC10
30134_6#301	NA	B1	Other
30134_6#302	K1_Positive	B2	CC95
30134_6#303	K1_Positive	B2	CC144
30134_6#305	NA	D	Other
30134_6#306	K1_Positive	B2	CC95
30134_6#307	NA	B2	Other
30134_6#309	NA	B2	CC131
30134_6#31	NA	B2	Other
30134_6#310	NA	D	Other
30134_6#311	K1_Positive	B2	CC95
30134_6#313	K1_Positive	B2	CC95
30134_6#314	K1_Positive	B2	CC95
30134_6#315	K1_Positive	B2	CC95
30134_6#317	NA	D	Other
30134_6#319	NA	D	Other
30134_6#321	K1_Positive	B2	CC95
30134_6#322	NA	B2	Other
30134_6#323	K1_Positive	B2	CC95
30134_6#325	NA	B1	Other
30134_6#326	NA	B2	Other
30134_6#327	K1_Positive	B2	CC95
30134_6#329	K1_Positive	B2	CC144
30134_6#330	NA	D	Other
30134_6#331	NA	D	Other
30134_6#334	NA	C	Other
30134_6#335	K1_Positive	B2	CC95
30134_6#336	NA	A	CC10
30134_6#338	NA	C	Other
30134_6#339	NA	B2	Other
30134_6#34	NA	C	Other
30134_6#340	NA	B2	Other
30134_6#342	NA	A	Other
30134_6#343	K1_Positive	B2	CC80
30134_6#344	NA	D	Other
30134_6#346	NA	A	Other
30134_6#347	NA	B2	Other
30134_6#348	K1_Positive	B2	CC95
30134_6#35	K1_Positive	F	CC62
30134_6#350	NA	B2	Other
30134_6#351	NA	C	Other
30134_6#354	NA	A	Other
30134_6#355	NA	D	Other
30134_6#356	NA	C	Other
30134_6#358	K1_Positive	B2	CC95
30134_6#359	NA	B1	Other
30134_6#360	NA	B2	CC131
30134_6#361	NA	B2	Other
30134_6#363	NA	B2	Other
30134_6#364	NA	C	Other
30134_6#365	K1_Positive	B2	CC95
30134_6#367	NA	B2	Other
30134_6#368	NA	B2	Other
30134_6#369	NA	B2	Other
30134_6#371	NA	B2	Other
30134_6#372	NA	B2	Other
30134_6#373	NA	D	Other
30134_6#375	NA	B1	Other
30134_6#376	NA	B2	Other
30134_6#377	NA	D	Other
30134_6#379	NA	B2	Other
30134_6#380	NA	B2	Other
30134_6#381	NA	B1	Other
30134_6#383	K1_Positive	B2	Other
30134_6#384	NA	B2	Other
30134_6#39	NA	D	Other
30134_6#40	NA	B2	Other
30134_6#43	NA	A	Other
30134_6#44	K1_Positive	B2	CC95
30134_6#47	NA	B2	Other
30134_6#48	K1_Positive	B2	CC80
30134_6#51	NA	B2	Other
30134_6#52	NA	B2	CC131
30134_6#55	K1_Positive	B2	CC95
30134_6#56	NA	D	Other
30134_6#59	K1_Positive	B2	CC95
30134_6#6	NA	B2	Other
30134_6#60	NA	B2	Other
30134_6#64	K1_Positive	B2	CC1193
30134_6#65	K1_Positive	B2	CC95
30134_6#68	NA	B2	Other
30134_6#69	NA	D	Other
30134_6#7	K1_Positive	B2	CC144
30134_6#72	NA	C	Other
30134_6#73	NA	B2	Other
30134_6#76	NA	B2	Other
30134_6#77	NA	B2	Other
30134_6#80	NA	D	Other
30134_6#81	NA	B2	Other
30134_6#83	NA	A	CC10
30134_6#84	NA	B2	Other
30134_6#85	NA	B2	Other
30134_6#88	NA	B2	Other
30134_6#89	K1_Positive	B2	CC144
30134_6#91	NA	A	CC10
30134_6#92	K1_Positive	B2	CC95
30134_6#93	NA	D	Other
30134_6#95	NA	B2	Other
30134_6#96	NA	B2	Other
30134_6#97	K1_Positive	B2	CC80
30134_6#99	NA	A	CC10
30224_1#1	NA	B2	Other
30224_1#10	NA	B2	Other
30224_1#100	NA	D	Other
30224_1#101	NA	B2	Other
30224_1#102	NA	B2	CC131
30224_1#103	NA	D	Other
30224_1#104	NA	B2	Other
30224_1#105	NA	B1	Other
30224_1#106	K1_Positive	B2	CC95
30224_1#107	NA	B2	Other
30224_1#108	K1_Positive	B2	CC95
30224_1#109	K1_Positive	B2	CC95
30224_1#11	NA	B2	Other
30224_1#110	K1_Positive	B2	CC95
30224_1#111	NA	B2	Other
30224_1#112	K1_Positive	B2	CC95
30224_1#114	NA	B2	Other
30224_1#115	NA	B2	Other
30224_1#116	K1_Positive	B2	CC95
30224_1#118	NA	B2	Other
30224_1#119	NA	B2	Other
30224_1#12	NA	B2	Other
30224_1#120	NA	B2	Other
30224_1#121	NA	B2	Other
30224_1#122	NA	B2	Other
30224_1#123	K1_Positive	B2	CC141
30224_1#124	NA	B2	Other
30224_1#125	NA	B2	Other
30224_1#126	K1_Positive	B2	CC95
30224_1#127	K1_Positive	B2	CC95
30224_1#128	NA	B2	Other
30224_1#129	K1_Positive	B2	CC95
30224_1#130	NA	D	Other
30224_1#131	NA	B2	Other
30224_1#132	NA	B2	Other
30224_1#134	NA	D	Other
30224_1#135	NA	B2	Other
30224_1#136	K1_Positive	B2	CC95
30224_1#138	NA	B2	Other
30224_1#139	NA	A	CC10
30224_1#14	NA	B1	Other
30224_1#140	NA	B2	CC1193
30224_1#142	K1_Positive	B2	CC95
30224_1#143	NA	B2	Other
30224_1#145	NA	B2	Other
[truncated: 3,067 more rows]

## Sheet: Fig 2a
Figure 2a
ID	K1_cps_locus	PAI_downstream
30134_6#111	Present	NO-PAIV
30134_6#117	Present	Unknown
30134_6#129	Present	PAIV
30134_6#136	Present	PAIV
30134_6#160	Present	PAIV
30134_6#161	Present	NO-PAIV
30134_6#166	Present	PAIV
30134_6#168	Present	PAIV
30134_6#173	Present	NO-PAIV
30134_6#178	Present	PAIV
30134_6#18	Present	PAIV
30134_6#197	Present	PAIV
30134_6#210	Present	PAIV
30134_6#218	Present	PAIV
30134_6#224	Present	PAIV
30134_6#225	Present	NO-PAIV
30134_6#226	Present	NO-PAIV
30134_6#233	Present	PAIV
30134_6#250	Present	NO-PAIV
30134_6#259	Present	PAIV
30134_6#270	Present	PAIV
30134_6#271	Present	PAIV
30134_6#302	Present	PAIV
30134_6#306	Present	NO-PAIV
30134_6#311	Present	PAIV
30134_6#313	Present	PAIV
30134_6#314	Present	PAIV
30134_6#315	Present	PAIV
30134_6#321	Present	PAIV
30134_6#323	Present	PAIV
30134_6#327	Present	NO-PAIV
30134_6#335	Present	PAIV
30134_6#348	Present	PAIV
30134_6#358	Present	PAIV
30134_6#365	Present	PAIV
30134_6#44	Present	NO-PAIV
30134_6#55	Present	PAIV
30134_6#59	Present	PAIV
30134_6#65	Present	PAIV
30134_6#92	Present	NO-PAIV
30224_1#106	Present	PAIV
30224_1#108	Present	PAIV
30224_1#109	Present	NO-PAIV
30224_1#110	Present	PAIV
30224_1#112	Present	PAIV
30224_1#116	Present	PAIV
30224_1#126	Present	PAIV
30224_1#127	Present	NO-PAIV
30224_1#129	Present	PAIV
30224_1#136	Present	PAIV
30224_1#142	Present	PAIV
30224_1#159	Present	PAIV
30224_1#16	Present	PAIV
30224_1#168	Present	PAIV
30224_1#171	Present	PAIV
30224_1#173	Present	PAIV
30224_1#177	Present	PAIV
30224_1#18	Present	NO-PAIV
30224_1#184	Present	NO-PAIV
30224_1#186	Present	NO-PAIV
30224_1#188	Present	NO-PAIV
30224_1#194	Present	PAIV
30224_1#199	Present	PAIV
30224_1#2	Present	PAIV
30224_1#203	Present	PAIV
30224_1#204	Present	Unknown
30224_1#205	Present	PAIV
30224_1#217	Present	PAIV
30224_1#220	Present	PAIV
30224_1#226	Present	PAIV
30224_1#232	Present	PAIV
30224_1#235	Present	NO-PAIV
30224_1#236	Present	PAIV
30224_1#242	Present	PAIV
30224_1#26	Present	PAIV
30224_1#27	Present	NO-PAIV
30224_1#272	Present	PAIV
30224_1#28	Present	PAIV
30224_1#281	Present	NO-PAIV
30224_1#282	Present	PAIV
30224_1#285	Present	PAIV
30224_1#288	Present	PAIV
30224_1#29	Present	PAIV
30224_1#300	Present	PAIV
30224_1#32	Present	PAIV
30224_1#322	Present	PAIV
30224_1#354	Present	PAIV
30224_1#357	Present	PAIV
30224_1#358	Present	NO-PAIV
30224_1#371	Present	PAIV
30224_1#380	Present	PAIV
30224_1#381	Present	PAIV
30224_1#44	Present	PAIV
30224_1#49	Present	PAIV
30224_1#63	Present	PAIV
30224_1#70	Present	PAIV
30224_1#80	Present	PAIV
30224_1#81	Present	PAIV
30224_1#84	Present	PAIV
30224_1#90	Present	PAIV
30224_1#92	Present	PAIV
30345_1#10	Present	NO-PAIV
30345_1#102	Present	PAIV
30345_1#103	Present	PAIV
30345_1#105	Present	NO-PAIV
30345_1#107	Present	PAIV
30345_1#113	Present	NO-PAIV
30345_1#118	Present	PAIV
30345_1#121	Present	PAIV
30345_1#127	Present	PAIV
30345_1#13	Present	NO-PAIV
30345_1#134	Present	PAIV
30345_1#135	Present	PAIV
30345_1#137	Present	PAIV
30345_1#177	Present	PAIV
30345_1#179	Present	PAIV
30345_1#19	Present	PAIV
30345_1#200	Present	PAIV
30345_1#212	Present	PAIV
30345_1#213	Present	PAIV
30345_1#215	Present	PAIV
30345_1#227	Present	PAIV
30345_1#23	Present	PAIV
30345_1#232	Present	PAIV
30345_1#235	Present	PAIV
30345_1#236	Present	PAIV
30345_1#242	Present	PAIV
30345_1#246	Present	PAIV
30345_1#256	Present	PAIV
30345_1#277	Present	PAIV
30345_1#286	Present	PAIV
30345_1#291	Present	PAIV
30345_1#295	Present	PAIV
30345_1#30	Present	PAIV
30345_1#305	Present	PAIV
30345_1#32	Present	NO-PAIV
30345_1#33	Present	Unknown
30345_1#341	Present	NO-PAIV
30345_1#346	Present	PAIV
30345_1#349	Present	PAIV
30345_1#355	Present	PAIV
30345_1#357	Present	NO-PAIV
30345_1#358	Present	PAIV
30345_1#363	Present	PAIV
30345_1#367	Present	PAIV
30345_1#37	Present	PAIV
30345_1#374	Present	PAIV
30345_1#380	Present	PAIV
30345_1#383	Present	PAIV
30345_1#41	Present	PAIV
30345_1#42	Present	PAIV
30345_1#62	Present	PAIV
30345_1#67	Present	PAIV
30345_1#7	Present	PAIV
30345_1#81	Present	PAIV
30345_1#98	Present	NO-PAIV
30348_1#104	Present	PAIV
30348_1#11	Present	NO-PAIV
30348_1#119	Present	Unknown
30348_1#120	Present	PAIV
30348_1#13	Present	NO-PAIV
30348_1#130	Present	PAIV
30348_1#132	Present	PAIV
30348_1#135	Present	PAIV
30348_1#142	Present	NO-PAIV
30348_1#160	Present	PAIV
30348_1#172	Present	PAIV
30348_1#185	Present	PAIV
30348_1#192	Present	Unknown
30348_1#197	Present	Unknown
30348_1#21	Present	NO-PAIV
30348_1#220	Present	NO-PAIV
30348_1#229	Present	PAIV
30348_1#234	Present	NO-PAIV
30348_1#237	Present	PAIV
30348_1#238	Present	PAIV
30348_1#240	Present	PAIV
30348_1#25	Present	PAIV
30348_1#253	Present	NO-PAIV
30348_1#257	Present	PAIV
30348_1#265	Present	NO-PAIV
30348_1#293	Present	PAIV
30348_1#296	Present	NO-PAIV
30348_1#32	Present	PAIV
30348_1#327	Present	PAIV
30348_1#332	Present	PAIV
30348_1#348	Present	PAIV
30348_1#349	Present	PAIV
30348_1#35	Present	PAIV
30348_1#352	Present	PAIV
30348_1#356	Present	PAIV
30348_1#373	Present	PAIV
30348_1#39	Present	NO-PAIV
30348_1#4	Present	PAIV
30348_1#61	Present	PAIV
30348_1#64	Present	NO-PAIV
30348_1#77	Present	PAIV
30348_1#79	Present	PAIV
30348_1#8	Present	NO-PAIV
30348_1#88	Present	PAIV
30348_2#101	Present	PAIV
30348_2#110	Present	PAIV
30348_2#119	Present	NO-PAIV
30348_2#120	Present	PAIV
30348_2#121	Present	PAIV
30348_2#127	Present	PAIV
30348_2#139	Present	PAIV
30348_2#142	Present	NO-PAIV
30348_2#153	Present	NO-PAIV
30348_2#16	Present	PAIV
30348_2#167	Present	PAIV
30348_2#171	Present	PAIV
30348_2#178	Present	PAIV
30348_2#179	Present	Unknown
30348_2#181	Present	PAIV
30348_2#207	Present	PAIV
30348_2#229	Present	Unknown
30348_2#233	Present	NO-PAIV
30348_2#243	Present	PAIV
30348_2#283	Present	PAIV
30348_2#284	Present	Unknown
30348_2#289	Present	PAIV
30348_2#297	Present	PAIV
30348_2#304	Present	PAIV
30348_2#308	Present	NO-PAIV
30348_2#314	Present	PAIV
30348_2#326	Present	NO-PAIV
30348_2#333	Present	PAIV
30348_2#334	Present	PAIV
30348_2#367	Present	PAIV
30348_2#369	Present	PAIV
30348_2#379	Present	NO-PAIV
30348_2#45	Present	Unknown
30348_2#47	Present	PAIV
30348_2#83	Present	PAIV
30348_2#85	Present	PAIV
30348_2#88	Present	PAIV
30348_2#96	Present	PAIV
30602_1#114	Present	PAIV
30602_1#116	Present	PAIV
30602_1#12	Present	NO-PAIV
30602_1#125	Present	PAIV
30602_1#128	Present	PAIV
30602_1#136	Present	PAIV
30602_1#146	Present	PAIV
30602_1#162	Present	NO-PAIV
30602_1#168	Present	PAIV
30602_1#182	Present	PAIV
30602_1#186	Present	PAIV
30602_1#187	Present	PAIV
30602_1#192	Present	PAIV
30602_1#195	Present	PAIV
30602_1#199	Present	PAIV
30602_1#223	Present	PAIV
30602_1#229	Present	PAIV
30602_1#232	Present	PAIV
30602_1#242	Present	PAIV
30602_1#245	Present	PAIV
30602_1#252	Present	PAIV
30602_1#27	Present	PAIV
30602_1#275	Present	PAIV
30602_1#280	Present	Unknown
30602_1#286	Present	PAIV
30602_1#297	Present	PAIV
30602_1#298	Present	PAIV
30602_1#30	Present	PAIV
30602_1#300	Present	PAIV
30602_1#315	Present	PAIV
30602_1#316	Present	PAIV
30602_1#320	Present	PAIV
30602_1#322	Present	PAIV
30602_1#329	Present	PAIV
30602_1#344	Present	PAIV
30602_1#348	Present	PAIV
30602_1#349	Present	PAIV
30602_1#355	Present	NO-PAIV
30602_1#373	Present	PAIV
30602_1#378	Present	PAIV
30602_1#380	Present	PAIV
30602_1#381	Present	PAIV
30602_1#384	Present	PAIV
30602_1#45	Present	PAIV
30602_1#51	Present	PAIV
30602_1#56	Present	PAIV
30602_1#57	Present	PAIV
30602_1#6	Present	NO-PAIV
30602_1#72	Present	PAIV
30602_1#81	Present	PAIV
30602_1#88	Present	Unknown
30602_1#9	Present	PAIV
30602_1#93	Present	Unknown
30602_2#107	Present	PAIV
30602_2#126	Present	Unknown
30602_2#13	Present	PAIV
30602_2#148	Present	PAIV
30602_2#155	Present	PAIV
30602_2#17	Present	PAIV
30602_2#18	Present	PAIV
30602_2#185	Present	PAIV
30602_2#211	Present	PAIV
30602_2#212	Present	PAIV
30602_2#214	Present	PAIV
30602_2#217	Present	NO-PAIV
30602_2#219	Present	PAIV
30602_2#250	Present	PAIV
30602_2#261	Present	PAIV
30602_2#282	Present	PAIV
30602_2#287	Present	PAIV
30602_2#314	Present	PAIV
30602_2#327	Present	NO-PAIV
30602_2#334	Present	NO-PAIV
30602_2#366	Present	NO-PAIV
30602_2#371	Present	PAIV
30602_2#375	Present	PAIV
30602_2#46	Present	PAIV
30602_2#47	Present	PAIV
30602_2#58	Present	PAIV
30602_2#6	Present	PAIV
30602_2#94	Present	PAIV
30602_2#95	Present	PAIV
30602_2#99	Present	PAIV
30602_6#160	Present	PAIV
30602_6#200	Present	PAIV
30602_6#43	Present	PAIV
30602_6#47	Present	PAIV
30602_6#59	Present	PAIV
30602_6#6	Present	PAIV
30602_6#63	Present	PAIV
30602_6#75	Present	PAIV
30602_6#99	Present	NO-PAIV
30821_1#1	Present	PAIV
30821_1#106	Present	PAIV
30821_1#111	Present	PAIV
30821_1#113	Present	PAIV
30821_1#119	Present	PAIV
30821_1#12	Present	PAIV
30821_1#120	Present	PAIV
30821_1#129	Present	PAIV
30821_1#132	Present	NO-PAIV
30821_1#135	Present	PAIV
30821_1#138	Present	PAIV
30821_1#140	Present	PAIV
30821_1#145	Present	PAIV
30821_1#156	Present	PAIV
30821_1#158	Present	Unknown
30821_1#161	Present	PAIV
30821_1#17	Present	PAIV
30821_1#174	Present	PAIV
30821_1#177	Present	PAIV
30821_1#19	Present	PAIV
30821_1#197	Present	PAIV
30821_1#205	Present	PAIV
30821_1#217	Present	NO-PAIV
30821_1#22	Present	PAIV
30821_1#233	Present	PAIV
30821_1#242	Present	PAIV
30821_1#258	Present	PAIV
30821_1#260	Present	PAIV
30821_1#262	Present	PAIV
30821_1#270	Present	PAIV
30821_1#272	Present	PAIV
30821_1#287	Present	PAIV
30821_1#291	Present	PAIV
30821_1#296	Present	PAIV
30821_1#299	Present	PAIV
30821_1#315	Present	PAIV
30821_1#326	Present	PAIV
30821_1#328	Present	PAIV
30821_1#33	Present	PAIV
30821_1#333	Present	PAIV
30821_1#334	Present	PAIV
30821_1#345	Present	PAIV
30821_1#365	Present	PAIV
30821_1#375	Present	PAIV
30821_1#50	Present	PAIV
30821_1#73	Present	PAIV
30821_1#92	Present	PAIV
30821_1#93	Present	PAIV
30859_5#100	Present	PAIV
30859_5#103	Present	Unknown
30859_5#109	Present	PAIV
30859_5#122	Present	NO-PAIV
30859_5#126	Present	PAIV
30859_5#131	Present	NO-PAIV
30859_5#140	Present	PAIV
30859_5#155	Present	PAIV
30859_5#16	Present	PAIV
30859_5#164	Present	PAIV
30859_5#168	Present	PAIV
30859_5#174	Present	PAIV
30859_5#178	Present	PAIV
30859_5#193	Present	NO-PAIV
30859_5#195	Present	PAIV
30859_5#20	Present	PAIV
30859_5#202	Present	NO-PAIV
30859_5#210	Present	NO-PAIV
30859_5#220	Present	NO-PAIV
30859_5#232	Present	PAIV
30859_5#25	Present	PAIV
30859_5#264	Present	PAIV
30859_5#266	Present	PAIV
30859_5#271	Present	PAIV
30859_5#296	Present	PAIV
30859_5#297	Present	NO-PAIV
30859_5#299	Present	PAIV
30859_5#3	Present	PAIV
30859_5#304	Present	PAIV
30859_5#310	Present	PAIV
30859_5#311	Present	NO-PAIV
30859_5#329	Present	NO-PAIV
30859_5#33	Present	NO-PAIV
30859_5#330	Present	NO-PAIV
30859_5#350	Present	PAIV
30859_5#353	Present	PAIV
30859_5#358	Present	PAIV
30859_5#366	Present	PAIV
30859_5#371	Present	PAIV
30859_5#372	Present	PAIV
30859_5#378	Present	PAIV
30859_5#41	Present	PAIV
30859_5#43	Present	PAIV
30859_5#57	Present	PAIV
30859_5#75	Present	PAIV
30859_5#76	Present	PAIV
30859_5#84	Present	PAIV
30859_5#86	Present	PAIV
30859_5#87	Present	PAIV
30859_5#88	Present	PAIV
30859_5#9	Present	PAIV
30859_5#97	Present	PAIV
30859_8#137	Present	PAIV
31663_7#106	Present	NO-PAIV
31663_7#139	Present	PAIV
31663_7#172	Present	PAIV
31663_7#18	Present	PAIV
31663_7#196	Present	PAIV
31663_7#217	Present	PAIV
31663_7#264	Present	PAIV
31663_7#296	Present	PAIV
31663_7#324	Present	Unknown
31663_7#47	Present	PAIV

## Sheet: Fig 3
Figure 3
ID	Clonal_Complex	K1_cps_locus	Phylogeny_plot
30134_6#111	CC95	Present	CC95_plot
30134_6#117	CC95	Present	CC95_plot
30134_6#129	CC95	Present	CC95_plot
30134_6#136	CC95	Present	CC95_plot
30134_6#160	CC95	Present	CC95_plot
30134_6#161	CC95	Present	CC95_plot
30134_6#166	CC95	Present	CC95_plot
30134_6#168	CC95	Present	CC95_plot
30134_6#173	CC95	Present	CC95_plot
30134_6#178	CC95	Present	CC95_plot
30134_6#18	CC95	Present	CC95_plot
30134_6#197	CC95	Present	CC95_plot
30134_6#210	CC95	Present	CC95_plot
30134_6#218	CC95	Present	CC95_plot
30134_6#224	CC95	Present	CC95_plot
30134_6#225	CC95	Present	CC95_plot
30134_6#226	CC95	Present	CC95_plot
30134_6#233	CC95	Present	CC95_plot
30134_6#250	CC95	Present	CC95_plot
30134_6#259	CC95	Present	CC95_plot
30134_6#270	CC95	Present	CC95_plot
30134_6#271	CC95	Present	CC95_plot
30134_6#302	CC95	Present	CC95_plot
30134_6#306	CC95	Present	CC95_plot
30134_6#311	CC95	Present	CC95_plot
30134_6#313	CC95	Present	CC95_plot
30134_6#314	CC95	Present	CC95_plot
30134_6#315	CC95	Present	CC95_plot
30134_6#321	CC95	Present	CC95_plot
30134_6#323	CC95	Present	CC95_plot
30134_6#327	CC95	Present	CC95_plot
30134_6#335	CC95	Present	CC95_plot
30134_6#348	CC95	Present	CC95_plot
30134_6#358	CC95	Present	CC95_plot
30134_6#365	CC95	Present	CC95_plot
30134_6#44	CC95	Present	CC95_plot
30134_6#55	CC95	Present	CC95_plot
30134_6#59	CC95	Present	CC95_plot
30134_6#65	CC95	Present	CC95_plot
30134_6#92	CC95	Present	CC95_plot
30224_1#106	CC95	Present	CC95_plot
30224_1#108	CC95	Present	CC95_plot
30224_1#109	CC95	Present	CC95_plot
30224_1#110	CC95	Present	CC95_plot
30224_1#112	CC95	Present	CC95_plot
30224_1#116	CC95	Present	CC95_plot
30224_1#126	CC95	Present	CC95_plot
30224_1#127	CC95	Present	CC95_plot
30224_1#129	CC95	Present	CC95_plot
30224_1#136	CC95	Present	CC95_plot
30224_1#142	CC95	Present	CC95_plot
30224_1#159	CC95	Present	CC95_plot
30224_1#16	CC95	Present	CC95_plot
30224_1#168	CC95	Present	CC95_plot
30224_1#171	CC95	Present	CC95_plot
30224_1#173	CC95	Present	CC95_plot
30224_1#177	CC95	Present	CC95_plot
30224_1#18	CC95	Present	CC95_plot
30224_1#184	CC95	Present	CC95_plot
30224_1#186	CC95	Present	CC95_plot
30224_1#188	CC95	Present	CC95_plot
30224_1#194	CC95	Present	CC95_plot
30224_1#199	CC95	Present	CC95_plot
30224_1#2	CC95	Present	CC95_plot
30224_1#203	CC95	Present	CC95_plot
30224_1#204	CC95	Present	CC95_plot
30224_1#205	CC95	Present	CC95_plot
30224_1#217	CC95	Present	CC95_plot
30224_1#220	CC95	Present	CC95_plot
30224_1#226	CC95	Present	CC95_plot
30224_1#232	CC95	Present	CC95_plot
30224_1#235	CC95	Present	CC95_plot
30224_1#236	CC95	Present	CC95_plot
30224_1#242	CC95	Present	CC95_plot
30224_1#26	CC95	Present	CC95_plot
30224_1#27	CC95	Present	CC95_plot
30224_1#272	CC95	Present	CC95_plot
30224_1#28	CC95	Present	CC95_plot
30224_1#281	CC95	Present	CC95_plot
30224_1#282	CC95	Present	CC95_plot
30224_1#285	CC95	Present	CC95_plot
30224_1#288	CC95	Present	CC95_plot
30224_1#29	CC95	Present	CC95_plot
30224_1#300	CC95	Present	CC95_plot
30224_1#32	CC95	Present	CC95_plot
30224_1#322	CC95	Present	CC95_plot
30224_1#354	CC95	Present	CC95_plot
30224_1#357	CC95	Present	CC95_plot
30224_1#358	CC95	Present	CC95_plot
30224_1#371	CC95	Present	CC95_plot
30224_1#380	CC95	Present	CC95_plot
30224_1#381	CC95	Present	CC95_plot
30224_1#44	CC95	Present	CC95_plot
30224_1#49	CC95	Present	CC95_plot
30224_1#63	CC95	Present	CC95_plot
30224_1#70	CC95	Present	CC95_plot
30224_1#80	CC95	Present	CC95_plot
30224_1#81	CC95	Present	CC95_plot
30224_1#84	CC95	Present	CC95_plot
30224_1#90	CC95	Present	CC95_plot
30224_1#92	CC95	Present	CC95_plot
30345_1#10	CC95	Present	CC95_plot
30345_1#102	CC95	Present	CC95_plot
30345_1#103	CC95	Present	CC95_plot
30345_1#105	CC95	Present	CC95_plot
30345_1#107	CC95	Present	CC95_plot
30345_1#113	CC95	Present	CC95_plot
30345_1#118	CC95	Present	CC95_plot
30345_1#121	CC95	Present	CC95_plot
30345_1#127	CC95	Present	CC95_plot
30345_1#13	CC95	Present	CC95_plot
30345_1#134	CC95	Present	CC95_plot
30345_1#135	CC95	Present	CC95_plot
30345_1#137	CC95	Present	CC95_plot
30345_1#177	CC95	Present	CC95_plot
30345_1#179	CC95	Present	CC95_plot
30345_1#19	CC95	Present	CC95_plot
30345_1#200	CC95	Present	CC95_plot
30345_1#212	CC95	Present	CC95_plot
30345_1#213	CC95	Present	CC95_plot
30345_1#215	CC95	Present	CC95_plot
30345_1#227	CC95	Present	CC95_plot
30345_1#23	CC95	Present	CC95_plot
30345_1#232	CC95	Present	CC95_plot
30345_1#235	CC95	Present	CC95_plot
30345_1#236	CC95	Present	CC95_plot
30345_1#242	CC95	Present	CC95_plot
30345_1#246	CC95	Present	CC95_plot
30345_1#256	CC95	Present	CC95_plot
30345_1#277	CC95	Present	CC95_plot
30345_1#286	CC95	Present	CC95_plot
30345_1#291	CC95	Present	CC95_plot
30345_1#295	CC95	Present	CC95_plot
30345_1#30	CC95	Present	CC95_plot
30345_1#305	CC95	Present	CC95_plot
30345_1#32	CC95	Present	CC95_plot
30345_1#33	CC95	Present	CC95_plot
30345_1#341	CC95	Present	CC95_plot
30345_1#346	CC95	Present	CC95_plot
30345_1#349	CC95	Present	CC95_plot
30345_1#355	CC95	Present	CC95_plot
30345_1#357	CC95	Present	CC95_plot
30345_1#358	CC95	Present	CC95_plot
30345_1#363	CC95	Present	CC95_plot
30345_1#367	CC95	Present	CC95_plot
30345_1#37	CC95	Present	CC95_plot
30345_1#374	CC95	Present	CC95_plot
30345_1#380	CC95	Present	CC95_plot
30345_1#383	CC95	Present	CC95_plot
30345_1#41	CC95	Present	CC95_plot
30345_1#42	CC95	Present	CC95_plot
30345_1#62	CC95	Present	CC95_plot
30345_1#67	CC95	Present	CC95_plot
30345_1#7	CC95	Present	CC95_plot
30345_1#81	CC95	Present	CC95_plot
30345_1#98	CC95	Present	CC95_plot
30348_1#104	CC95	Present	CC95_plot
30348_1#11	CC95	Present	CC95_plot
30348_1#119	CC95	Present	CC95_plot
30348_1#120	CC95	Present	CC95_plot
30348_1#13	CC95	Present	CC95_plot
30348_1#130	CC95	Present	CC95_plot
30348_1#132	CC95	Present	CC95_plot
30348_1#135	CC95	Present	CC95_plot
30348_1#142	CC95	Present	CC95_plot
30348_1#160	CC95	Present	CC95_plot
30348_1#172	CC95	Present	CC95_plot
30348_1#185	CC95	Present	CC95_plot
30348_1#192	CC95	Present	CC95_plot
30348_1#197	CC95	Present	CC95_plot
30348_1#21	CC95	Present	CC95_plot
30348_1#220	CC95	Present	CC95_plot
30348_1#229	CC95	Present	CC95_plot
30348_1#234	CC95	Present	CC95_plot
30348_1#237	CC95	Present	CC95_plot
30348_1#238	CC95	Present	CC95_plot
30348_1#240	CC95	Present	CC95_plot
30348_1#25	CC95	Present	CC95_plot
30348_1#253	CC95	Present	CC95_plot
30348_1#257	CC95	Present	CC95_plot
30348_1#265	CC95	Present	CC95_plot
30348_1#293	CC95	Present	CC95_plot
30348_1#296	CC95	Present	CC95_plot
30348_1#32	CC95	Present	CC95_plot
30348_1#327	CC95	Present	CC95_plot
30348_1#332	CC95	Present	CC95_plot
30348_1#348	CC95	Present	CC95_plot
30348_1#349	CC95	Present	CC95_plot
30348_1#35	CC95	Present	CC95_plot
30348_1#352	CC95	Present	CC95_plot
30348_1#356	CC95	Present	CC95_plot
30348_1#373	CC95	Present	CC95_plot
30348_1#39	CC95	Present	CC95_plot
30348_1#4	CC95	Present	CC95_plot
30348_1#61	CC95	Present	CC95_plot
30348_1#64	CC95	Present	CC95_plot
30348_1#77	CC95	Present	CC95_plot
30348_1#79	CC95	Present	CC95_plot
30348_1#8	CC95	Present	CC95_plot
30348_1#88	CC95	Present	CC95_plot
30348_2#101	CC95	Present	CC95_plot
30348_2#110	CC95	Present	CC95_plot
30348_2#119	CC95	Present	CC95_plot
30348_2#120	CC95	Present	CC95_plot
30348_2#121	CC95	Present	CC95_plot
30348_2#127	CC95	Present	CC95_plot
30348_2#139	CC95	Present	CC95_plot
30348_2#142	CC95	Present	CC95_plot
30348_2#153	CC95	Present	CC95_plot
30348_2#16	CC95	Present	CC95_plot
30348_2#167	CC95	Present	CC95_plot
30348_2#171	CC95	Present	CC95_plot
30348_2#178	CC95	Present	CC95_plot
30348_2#179	CC95	Present	CC95_plot
30348_2#181	CC95	Present	CC95_plot
30348_2#207	CC95	Present	CC95_plot
30348_2#229	CC95	Present	CC95_plot
30348_2#233	CC95	Present	CC95_plot
30348_2#243	CC95	Present	CC95_plot
30348_2#283	CC95	Present	CC95_plot
30348_2#284	CC95	Present	CC95_plot
30348_2#289	CC95	Present	CC95_plot
30348_2#297	CC95	Present	CC95_plot
30348_2#304	CC95	Present	CC95_plot
30348_2#308	CC95	Present	CC95_plot
30348_2#314	CC95	Present	CC95_plot
30348_2#326	CC95	Present	CC95_plot
30348_2#333	CC95	Present	CC95_plot
30348_2#334	CC95	Present	CC95_plot
30348_2#367	CC95	Present	CC95_plot
30348_2#369	CC95	Present	CC95_plot
30348_2#379	CC95	Present	CC95_plot
30348_2#45	CC95	Present	CC95_plot
30348_2#47	CC95	Present	CC95_plot
30348_2#83	CC95	Present	CC95_plot
30348_2#85	CC95	Present	CC95_plot
30348_2#88	CC95	Present	CC95_plot
30348_2#96	CC95	Present	CC95_plot
30602_1#114	CC95	Present	CC95_plot
30602_1#116	CC95	Present	CC95_plot
30602_1#12	CC95	Present	CC95_plot
30602_1#125	CC95	Present	CC95_plot
30602_1#128	CC95	Present	CC95_plot
30602_1#136	CC95	Present	CC95_plot
30602_1#146	CC95	Present	CC95_plot
30602_1#162	CC95	Present	CC95_plot
30602_1#168	CC95	Present	CC95_plot
30602_1#176	CC95	Absent	CC95_plot
30602_1#182	CC95	Present	CC95_plot
30602_1#186	CC95	Present	CC95_plot
30602_1#187	CC95	Present	CC95_plot
30602_1#192	CC95	Present	CC95_plot
30602_1#195	CC95	Present	CC95_plot
30602_1#199	CC95	Present	CC95_plot
30602_1#223	CC95	Present	CC95_plot
30602_1#229	CC95	Present	CC95_plot
30602_1#232	CC95	Present	CC95_plot
30602_1#242	CC95	Present	CC95_plot
30602_1#245	CC95	Present	CC95_plot
30602_1#252	CC95	Present	CC95_plot
30602_1#27	CC95	Present	CC95_plot
30602_1#275	CC95	Present	CC95_plot
30602_1#280	CC95	Present	CC95_plot
30602_1#286	CC95	Present	CC95_plot
30602_1#297	CC95	Present	CC95_plot
30602_1#298	CC95	Present	CC95_plot
30602_1#30	CC95	Present	CC95_plot
30602_1#300	CC95	Present	CC95_plot
30602_1#315	CC95	Present	CC95_plot
30602_1#316	CC95	Present	CC95_plot
30602_1#320	CC95	Present	CC95_plot
30602_1#322	CC95	Present	CC95_plot
30602_1#329	CC95	Present	CC95_plot
30602_1#344	CC95	Present	CC95_plot
30602_1#348	CC95	Present	CC95_plot
30602_1#349	CC95	Present	CC95_plot
30602_1#355	CC95	Present	CC95_plot
30602_1#373	CC95	Present	CC95_plot
30602_1#378	CC95	Present	CC95_plot
30602_1#380	CC95	Present	CC95_plot
30602_1#381	CC95	Present	CC95_plot
30602_1#384	CC95	Present	CC95_plot
30602_1#45	CC95	Present	CC95_plot
30602_1#51	CC95	Present	CC95_plot
30602_1#56	CC95	Present	CC95_plot
30602_1#57	CC95	Present	CC95_plot
30602_1#6	CC95	Present	CC95_plot
30602_1#72	CC95	Present	CC95_plot
30602_1#81	CC95	Present	CC95_plot
30602_1#88	CC95	Present	CC95_plot
30602_1#9	CC95	Present	CC95_plot
30602_1#93	CC95	Present	CC95_plot
30602_2#107	CC95	Present	CC95_plot
30602_2#126	CC95	Present	CC95_plot
30602_2#13	CC95	Present	CC95_plot
30602_2#148	CC95	Present	CC95_plot
30602_2#155	CC95	Present	CC95_plot
30602_2#17	CC95	Present	CC95_plot
30602_2#18	CC95	Present	CC95_plot
30602_2#185	CC95	Present	CC95_plot
30602_2#211	CC95	Present	CC95_plot
30602_2#212	CC95	Present	CC95_plot
30602_2#214	CC95	Present	CC95_plot
30602_2#217	CC95	Present	CC95_plot
30602_2#219	CC95	Present	CC95_plot
30602_2#250	CC95	Present	CC95_plot
30602_2#261	CC95	Present	CC95_plot
30602_2#282	CC95	Present	CC95_plot
30602_2#287	CC95	Present	CC95_plot
30602_2#314	CC95	Present	CC95_plot
30602_2#327	CC95	Present	CC95_plot
30602_2#334	CC95	Present	CC95_plot
30602_2#366	CC95	Present	CC95_plot
30602_2#371	CC95	Present	CC95_plot
30602_2#375	CC95	Present	CC95_plot
30602_2#46	CC95	Present	CC95_plot
30602_2#47	CC95	Present	CC95_plot
30602_2#58	CC95	Present	CC95_plot
30602_2#6	CC95	Present	CC95_plot
30602_2#94	CC95	Present	CC95_plot
30602_2#95	CC95	Present	CC95_plot
30602_2#99	CC95	Present	CC95_plot
30602_6#160	CC95	Present	CC95_plot
30602_6#200	CC95	Present	CC95_plot
30602_6#43	CC95	Present	CC95_plot
30602_6#47	CC95	Present	CC95_plot
30602_6#59	CC95	Present	CC95_plot
30602_6#6	CC95	Present	CC95_plot
30602_6#63	CC95	Present	CC95_plot
30602_6#75	CC95	Present	CC95_plot
30602_6#99	CC95	Present	CC95_plot
30821_1#1	CC95	Present	CC95_plot
30821_1#106	CC95	Present	CC95_plot
30821_1#111	CC95	Present	CC95_plot
30821_1#113	CC95	Present	CC95_plot
30821_1#119	CC95	Present	CC95_plot
30821_1#12	CC95	Present	CC95_plot
30821_1#120	CC95	Present	CC95_plot
30821_1#129	CC95	Present	CC95_plot
30821_1#132	CC95	Present	CC95_plot
30821_1#135	CC95	Present	CC95_plot
30821_1#138	CC95	Present	CC95_plot
30821_1#140	CC95	Present	CC95_plot
30821_1#145	CC95	Present	CC95_plot
30821_1#156	CC95	Present	CC95_plot
30821_1#158	CC95	Present	CC95_plot
30821_1#161	CC95	Present	CC95_plot
30821_1#17	CC95	Present	CC95_plot
30821_1#174	CC95	Present	CC95_plot
30821_1#177	CC95	Present	CC95_plot
30821_1#19	CC95	Present	CC95_plot
30821_1#197	CC95	Present	CC95_plot
30821_1#205	CC95	Present	CC95_plot
30821_1#217	CC95	Present	CC95_plot
30821_1#22	CC95	Present	CC95_plot
30821_1#233	CC95	Present	CC95_plot
30821_1#242	CC95	Present	CC95_plot
30821_1#258	CC95	Present	CC95_plot
30821_1#260	CC95	Present	CC95_plot
30821_1#262	CC95	Present	CC95_plot
30821_1#270	CC95	Present	CC95_plot
30821_1#272	CC95	Present	CC95_plot
30821_1#287	CC95	Present	CC95_plot
30821_1#291	CC95	Present	CC95_plot
30821_1#296	CC95	Present	CC95_plot
30821_1#299	CC95	Present	CC95_plot
30821_1#315	CC95	Present	CC95_plot
30821_1#326	CC95	Present	CC95_plot
30821_1#328	CC95	Present	CC95_plot
30821_1#33	CC95	Present	CC95_plot
30821_1#333	CC95	Present	CC95_plot
30821_1#334	CC95	Present	CC95_plot
30821_1#345	CC95	Present	CC95_plot
30821_1#365	CC95	Present	CC95_plot
30821_1#375	CC95	Present	CC95_plot
30821_1#50	CC95	Present	CC95_plot
30821_1#73	CC95	Present	CC95_plot
30821_1#92	CC95	Present	CC95_plot
30821_1#93	CC95	Present	CC95_plot
30859_5#100	CC95	Present	CC95_plot
30859_5#103	CC95	Present	CC95_plot
30859_5#109	CC95	Present	CC95_plot
30859_5#122	CC95	Present	CC95_plot
30859_5#126	CC95	Present	CC95_plot
30859_5#131	CC95	Present	CC95_plot
30859_5#140	CC95	Present	CC95_plot
30859_5#155	CC95	Present	CC95_plot
30859_5#16	CC95	Present	CC95_plot
30859_5#164	CC95	Present	CC95_plot
30859_5#168	CC95	Present	CC95_plot
30859_5#174	CC95	Present	CC95_plot
30859_5#178	CC95	Present	CC95_plot
30859_5#193	CC95	Present	CC95_plot
30859_5#195	CC95	Present	CC95_plot
30859_5#20	CC95	Present	CC95_plot
30859_5#202	CC95	Present	CC95_plot
30859_5#210	CC95	Present	CC95_plot
30859_5#220	CC95	Present	CC95_plot
30859_5#232	CC95	Present	CC95_plot
30859_5#25	CC95	Present	CC95_plot
30859_5#264	CC95	Present	CC95_plot
30859_5#266	CC95	Present	CC95_plot
30859_5#271	CC95	Present	CC95_plot
30859_5#296	CC95	Present	CC95_plot
30859_5#297	CC95	Present	CC95_plot
30859_5#299	CC95	Present	CC95_plot
30859_5#3	CC95	Present	CC95_plot
30859_5#304	CC95	Present	CC95_plot
30859_5#310	CC95	Present	CC95_plot
30859_5#311	CC95	Present	CC95_plot
30859_5#329	CC95	Present	CC95_plot
30859_5#33	CC95	Present	CC95_plot
30859_5#330	CC95	Present	CC95_plot
30859_5#350	CC95	Present	CC95_plot
30859_5#353	CC95	Present	CC95_plot
30859_5#358	CC95	Present	CC95_plot
30859_5#366	CC95	Present	CC95_plot
30859_5#371	CC95	Present	CC95_plot
30859_5#372	CC95	Present	CC95_plot
30859_5#378	CC95	Present	CC95_plot
30859_5#41	CC95	Present	CC95_plot
30859_5#43	CC95	Present	CC95_plot
30859_5#57	CC95	Present	CC95_plot
30859_5#75	CC95	Present	CC95_plot
30859_5#76	CC95	Present	CC95_plot
30859_5#84	CC95	Present	CC95_plot
30859_5#86	CC95	Present	CC95_plot
30859_5#87	CC95	Present	CC95_plot
30859_5#88	CC95	Present	CC95_plot
30859_5#9	CC95	Present	CC95_plot
30859_5#97	CC95	Present	CC95_plot
30859_8#137	CC95	Present	CC95_plot
31663_7#106	CC95	Present	CC95_plot
31663_7#139	CC95	Present	CC95_plot
31663_7#172	CC95	Present	CC95_plot
31663_7#18	CC95	Present	CC95_plot
31663_7#196	CC95	Present	CC95_plot
31663_7#217	CC95	Present	CC95_plot
31663_7#264	CC95	Present	CC95_plot
31663_7#296	CC95	Present	CC95_plot
31663_7#324	CC95	Present	CC95_plot
31663_7#47	CC95	Present	CC95_plot
30134_6#127	CC59	Present	CC59_plot
30134_6#165	CC59	Present	CC59_plot
30134_6#188	CC59	Present	CC59_plot
30134_6#189	CC59	Present	CC59_plot
30224_1#164	CC59	Present	CC59_plot
30224_1#23	CC59	Present	CC59_plot
30224_1#249	CC59	Present	CC59_plot
30224_1#257	CC59	Present	CC59_plot
30224_1#258	CC59	Present	CC59_plot
30224_1#260	CC59	Present	CC59_plot
30345_1#104	CC59	Present	CC59_plot
30345_1#181	CC59	Absent	CC59_plot
30345_1#182	CC59	Present	CC59_plot
30345_1#219	CC59	Present	CC59_plot
30345_1#222	CC59	Present	CC59_plot
30345_1#27	CC59	Absent	CC59_plot
30345_1#271	CC59	Present	CC59_plot
30345_1#313	CC59	Absent	CC59_plot
30345_1#373	CC59	Present	CC59_plot
30345_1#384	CC59	Present	CC59_plot
30348_1#18	CC59	Absent	CC59_plot
30348_1#262	CC59	Present	CC59_plot
30348_1#276	CC59	Present	CC59_plot
30348_1#307	CC59	Absent	CC59_plot
30348_1#318	CC59	Present	CC59_plot
30348_1#343	CC59	Present	CC59_plot
30348_2#218	CC59	Present	CC59_plot
30348_2#349	CC59	Present	CC59_plot
30348_2#365	CC59	Present	CC59_plot
30348_2#84	CC59	Present	CC59_plot
30602_1#1	CC59	Present	CC59_plot
30602_1#134	CC59	Present	CC59_plot
30602_1#15	CC59	Present	CC59_plot
30602_1#157	CC59	Absent	CC59_plot
30602_1#205	CC59	Present	CC59_plot
30602_1#239	CC59	Absent	CC59_plot
30602_1#292	CC59	Present	CC59_plot
30602_1#42	CC59	Absent	CC59_plot
30602_1#84	CC59	Present	CC59_plot
30602_2#144	CC59	Present	CC59_plot
30602_2#167	CC59	Present	CC59_plot
30602_2#181	CC59	Present	CC59_plot
30602_2#22	CC59	Present	CC59_plot
30602_2#229	CC59	Present	CC59_plot
30602_2#378	CC59	Present	CC59_plot
30602_2#92	CC59	Absent	CC59_plot
30821_1#11	CC59	Present	CC59_plot
30821_1#176	CC59	Present	CC59_plot
30821_1#20	CC59	Present	CC59_plot
30821_1#275	CC59	Present	CC59_plot
30821_1#38	CC59	Present	CC59_plot
30821_1#97	CC59	Absent	CC59_plot
30859_5#144	CC59	Present	CC59_plot
30859_5#34	CC59	Present	CC59_plot
30859_5#369	CC59	Present	CC59_plot
30859_5#7	CC59	Present	CC59_plot
31663_7#151	CC59	Present	CC59_plot
31663_7#184	CC59	Present	CC59_plot
30134_6#116	CC10	Absent	CC10_plot
30134_6#123	CC10	Absent	CC10_plot
30134_6#125	Other	Absent	CC10_plot
30134_6#131	CC10	Absent	CC10_plot
30134_6#132	Other	Absent	CC10_plot
30134_6#2	CC10	Absent	CC10_plot
30134_6#267	CC10	Absent	CC10_plot
30134_6#277	CC10	Absent	CC10_plot
30134_6#285	CC10	Absent	CC10_plot
30134_6#30	CC10	Absent	CC10_plot
30134_6#336	CC10	Absent	CC10_plot
30134_6#342	Other	Absent	CC10_plot
30134_6#83	CC10	Absent	CC10_plot
30134_6#91	CC10	Absent	CC10_plot
30134_6#99	CC10	Absent	CC10_plot
30224_1#139	CC10	Absent	CC10_plot
30224_1#225	CC10	Absent	CC10_plot
30224_1#229	CC10	Absent	CC10_plot
30224_1#237	CC10	Absent	CC10_plot
30224_1#244	CC10	Absent	CC10_plot
30224_1#256	CC10	Absent	CC10_plot
30224_1#304	CC10	Absent	CC10_plot
30224_1#348	Other	Absent	CC10_plot
30224_1#359	Other	Absent	CC10_plot
30224_1#62	CC10	Present	CC10_plot
30345_1#108	CC10	Absent	CC10_plot
30345_1#115	Other	Absent	CC10_plot
30345_1#116	CC10	Absent	CC10_plot
30345_1#124	Other	Absent	CC10_plot
30345_1#183	Other	Absent	CC10_plot
30345_1#190	CC10	Absent	CC10_plot
30345_1#193	CC10	Absent	CC10_plot
30345_1#206	CC10	Absent	CC10_plot
30345_1#278	Other	Absent	CC10_plot
30345_1#288	CC10	Absent	CC10_plot
30345_1#3	CC10	Present	CC10_plot
30345_1#64	Other	Absent	CC10_plot
30345_1#68	Other	Absent	CC10_plot
30348_1#1	Other	Absent	CC10_plot
30348_1#123	CC10	Present	CC10_plot
30348_1#128	CC10	Absent	CC10_plot
30348_1#174	CC10	Present	CC10_plot
30348_1#194	Other	Absent	CC10_plot
30348_1#207	Other	Absent	CC10_plot
30348_1#235	CC10	Absent	CC10_plot
30348_1#269	Other	Absent	CC10_plot
30348_1#31	CC10	Absent	CC10_plot
30348_1#334	Other	Absent	CC10_plot
30348_1#354	CC10	Absent	CC10_plot
30348_1#376	CC10	Present	CC10_plot
30348_1#75	CC10	Present	CC10_plot
30348_1#86	Other	Absent	CC10_plot
30348_2#109	CC10	Absent	CC10_plot
30348_2#123	Other	Absent	CC10_plot
30348_2#143	Other	Absent	CC10_plot
30348_2#18	Other	Absent	CC10_plot
30348_2#209	CC10	Absent	CC10_plot
30348_2#235	Other	Absent	CC10_plot
30348_2#257	CC10	Absent	CC10_plot
30348_2#280	CC10	Present	CC10_plot
30348_2#352	CC10	Absent	CC10_plot
30348_2#375	CC10	Present	CC10_plot
30348_2#41	CC10	Absent	CC10_plot
30348_2#59	Other	Absent	CC10_plot
30348_2#92	Other	Absent	CC10_plot
30602_1#139	Other	Absent	CC10_plot
30602_1#209	CC10	Absent	CC10_plot
30602_1#258	Other	Absent	CC10_plot
30602_1#326	CC10	Absent	CC10_plot
30602_1#50	CC10	Present	CC10_plot
30602_1#96	Other	Absent	CC10_plot
30602_2#141	Other	Absent	CC10_plot
30602_2#150	Other	Absent	CC10_plot
30602_2#159	CC10	Absent	CC10_plot
30602_2#294	CC10	Absent	CC10_plot
30602_2#326	CC10	Absent	CC10_plot
30602_2#358	CC10	Absent	CC10_plot
30602_2#41	CC10	Absent	CC10_plot
30602_2#64	Other	Absent	CC10_plot
30602_2#91	CC10	Absent	CC10_plot
30602_6#95	CC10	Present	CC10_plot
30821_1#121	CC10	Absent	CC10_plot
30821_1#182	CC10	Absent	CC10_plot
30821_1#202	CC10	Absent	CC10_plot
30821_1#214	CC10	Present	CC10_plot
30821_1#254	CC10	Absent	CC10_plot
30821_1#285	Other	Absent	CC10_plot
30821_1#29	CC10	Absent	CC10_plot
30821_1#292	CC10	Absent	CC10_plot
30821_1#297	Other	Absent	CC10_plot
30821_1#327	CC10	Present	CC10_plot
30859_5#13	Other	Absent	CC10_plot
30859_5#169	Other	Present	CC10_plot
30859_5#201	CC10	Absent	CC10_plot
30859_5#215	CC10	Absent	CC10_plot
30859_5#258	CC10	Absent	CC10_plot
30859_5#279	CC10	Absent	CC10_plot
30859_5#291	Other	Absent	CC10_plot
30859_5#339	CC10	Absent	CC10_plot
30859_5#343	CC10	Absent	CC10_plot
30859_5#368	CC10	Absent	CC10_plot
31663_7#304	Other	Absent	CC10_plot
30134_6#107	Other	Absent	CC131_plot
30134_6#115	CC131	Absent	CC131_plot
30134_6#119	CC131	Absent	CC131_plot
30134_6#120	Other	Absent	CC131_plot
30134_6#145	CC131	Absent	CC131_plot
30134_6#153	Other	Absent	CC131_plot
30134_6#193	Other	Absent	CC131_plot
30134_6#208	CC131	Absent	CC131_plot
30134_6#254	CC131	Absent	CC131_plot
30134_6#255	CC131	Absent	CC131_plot
30134_6#287	CC131	Absent	CC131_plot
30134_6#289	CC131	Absent	CC131_plot
30134_6#3	CC131	Absent	CC131_plot
30134_6#309	CC131	Absent	CC131_plot
30134_6#360	CC131	Absent	CC131_plot
30134_6#52	CC131	Absent	CC131_plot
30134_6#95	Other	Absent	CC131_plot
30224_1#102	CC131	Absent	CC131_plot
30224_1#172	CC131	Absent	CC131_plot
30224_1#185	CC131	Absent	CC131_plot
30224_1#201	CC131	Absent	CC131_plot
30224_1#211	CC131	Absent	CC131_plot
30224_1#245	CC131	Absent	CC131_plot
30224_1#251	CC131	Absent	CC131_plot
30224_1#273	CC131	Absent	CC131_plot
30224_1#291	Other	Absent	CC131_plot
30224_1#298	Other	Absent	CC131_plot
30224_1#302	Other	Absent	CC131_plot
30224_1#305	Other	Absent	CC131_plot
30224_1#308	CC131	Absent	CC131_plot
30224_1#313	CC131	Absent	CC131_plot
30224_1#333	Other	Absent	CC131_plot
30224_1#351	Other	Absent	CC131_plot
30224_1#355	CC131	Absent	CC131_plot
30224_1#38	Other	Absent	CC131_plot
30224_1#383	CC131	Absent	CC131_plot
30224_1#48	CC131	Absent	CC131_plot
30345_1#11	CC131	Absent	CC131_plot
30345_1#119	CC131	Absent	CC131_plot
30345_1#129	Other	Absent	CC131_plot
30345_1#144	CC131	Absent	CC131_plot
30345_1#164	CC131	Absent	CC131_plot
30345_1#170	CC131	Absent	CC131_plot
30345_1#186	CC131	Absent	CC131_plot
30345_1#188	CC131	Absent	CC131_plot
30345_1#194	Other	Absent	CC131_plot
30345_1#205	CC131	Absent	CC131_plot
30345_1#218	CC131	Absent	CC131_plot
30345_1#220	CC131	Absent	CC131_plot
30345_1#224	CC131	Absent	CC131_plot
30345_1#226	CC131	Absent	CC131_plot
30345_1#243	CC131	Absent	CC131_plot
30345_1#247	Other	Absent	CC131_plot
30345_1#273	Other	Absent	CC131_plot
30345_1#279	CC131	Present	CC131_plot
30345_1#292	CC131	Absent	CC131_plot
30345_1#298	CC131	Absent	CC131_plot
30345_1#303	CC131	Absent	CC131_plot
30345_1#31	CC131	Absent	CC131_plot
30345_1#322	CC131	Absent	CC131_plot
30345_1#330	CC131	Absent	CC131_plot
30345_1#335	CC131	Absent	CC131_plot
30345_1#347	CC131	Absent	CC131_plot
30345_1#350	Other	Absent	CC131_plot
30345_1#36	CC131	Absent	CC131_plot
30345_1#377	Other	Absent	CC131_plot
30345_1#43	CC131	Absent	CC131_plot
30345_1#46	CC131	Absent	CC131_plot
30345_1#52	Other	Absent	CC131_plot
30345_1#77	CC131	Absent	CC131_plot
30348_1#126	CC131	Absent	CC131_plot
30348_1#144	CC131	Absent	CC131_plot
30348_1#146	CC131	Absent	CC131_plot
30348_1#152	CC131	Absent	CC131_plot
30348_1#162	Other	Absent	CC131_plot
30348_1#166	Other	Absent	CC131_plot
30348_1#178	CC131	Absent	CC131_plot
30348_1#187	Other	Absent	CC131_plot
30348_1#188	CC131	Absent	CC131_plot
30348_1#195	CC131	Absent	CC131_plot
30348_1#208	CC131	Absent	CC131_plot
30348_1#231	CC131	Absent	CC131_plot
30348_1#247	Other	Absent	CC131_plot
30348_1#259	CC131	Absent	CC131_plot
30348_1#263	CC131	Absent	CC131_plot
30348_1#267	Other	Absent	CC131_plot
30348_1#299	CC131	Absent	CC131_plot
30348_1#3	Other	Absent	CC131_plot
30348_1#372	CC131	Absent	CC131_plot
30348_1#379	CC131	Present	CC131_plot
30348_1#43	CC131	Absent	CC131_plot
30348_1#5	CC131	Absent	CC131_plot
30348_1#50	Other	Absent	CC131_plot
30348_1#57	CC131	Absent	CC131_plot
30348_1#66	Other	Absent	CC131_plot
30348_1#73	CC131	Absent	CC131_plot
30348_1#87	CC131	Absent	CC131_plot
30348_1#89	CC131	Absent	CC131_plot
30348_2#103	Other	Absent	CC131_plot
30348_2#104	CC131	Present	CC131_plot
30348_2#105	Other	Absent	CC131_plot
30348_2#113	CC131	Absent	CC131_plot
30348_2#117	CC131	Absent	CC131_plot
30348_2#118	CC131	Absent	CC131_plot
30348_2#124	CC131	Absent	CC131_plot
30348_2#14	CC131	Absent	CC131_plot
30348_2#144	Other	Absent	CC131_plot
30348_2#15	CC131	Absent	CC131_plot
30348_2#155	CC131	Absent	CC131_plot
30348_2#164	CC131	Absent	CC131_plot
30348_2#168	Other	Absent	CC131_plot
30348_2#17	CC131	Absent	CC131_plot
30348_2#173	CC131	Absent	CC131_plot
30348_2#202	Other	Absent	CC131_plot
30348_2#223	Other	Absent	CC131_plot
30348_2#231	CC131	Absent	CC131_plot
30348_2#254	CC131	Absent	CC131_plot
30348_2#256	CC131	Absent	CC131_plot
30348_2#26	CC131	Absent	CC131_plot
30348_2#262	CC131	Absent	CC131_plot
30348_2#276	CC131	Absent	CC131_plot
30348_2#290	CC131	Absent	CC131_plot
30348_2#296	Other	Absent	CC131_plot
30348_2#3	Other	Absent	CC131_plot
30348_2#316	Other	Absent	CC131_plot
30348_2#339	CC131	Absent	CC131_plot
30348_2#35	Other	Absent	CC131_plot
30348_2#362	Other	Absent	CC131_plot
30348_2#371	CC131	Absent	CC131_plot
30348_2#374	Other	Absent	CC131_plot
30348_2#44	Other	Absent	CC131_plot
30348_2#5	Other	Absent	CC131_plot
30348_2#55	CC131	Absent	CC131_plot
30348_2#67	CC131	Absent	CC131_plot
30348_2#70	Other	Absent	CC131_plot
30348_2#91	Other	Absent	CC131_plot
30348_2#95	CC131	Absent	CC131_plot
30602_1#104	CC131	Absent	CC131_plot
30602_1#109	CC131	Absent	CC131_plot
30602_1#126	CC131	Absent	CC131_plot
30602_1#133	CC131	Absent	CC131_plot
30602_1#14	CC131	Absent	CC131_plot
30602_1#152	CC131	Absent	CC131_plot
30602_1#154	Other	Absent	CC131_plot
30602_1#175	CC131	Absent	CC131_plot
30602_1#184	CC131	Absent	CC131_plot
30602_1#196	Other	Absent	CC131_plot
30602_1#2	CC131	Absent	CC131_plot
30602_1#204	CC131	Absent	CC131_plot
30602_1#214	CC131	Absent	CC131_plot
30602_1#243	CC131	Absent	CC131_plot
30602_1#255	CC131	Absent	CC131_plot
30602_1#259	Other	Absent	CC131_plot
30602_1#281	CC131	Absent	CC131_plot
30602_1#285	Other	Absent	CC131_plot
30602_1#323	CC131	Absent	CC131_plot
30602_1#332	CC131	Absent	CC131_plot
30602_1#337	CC131	Absent	CC131_plot
30602_1#34	Other	Absent	CC131_plot
30602_1#340	CC131	Absent	CC131_plot
30602_1#346	Other	Absent	CC131_plot
30602_1#347	CC131	Absent	CC131_plot
30602_1#357	CC131	Absent	CC131_plot
30602_1#364	CC131	Absent	CC131_plot
30602_1#367	CC131	Absent	CC131_plot
30602_1#375	CC131	Absent	CC131_plot
30602_1#383	Other	Absent	CC131_plot
30602_1#40	CC131	Absent	CC131_plot
30602_1#44	CC131	Absent	CC131_plot
30602_1#64	CC131	Absent	CC131_plot
30602_1#71	CC131	Absent	CC131_plot
30602_1#79	CC131	Absent	CC131_plot
30602_1#8	Other	Absent	CC131_plot
30602_1#83	CC131	Absent	CC131_plot
30602_2#103	CC131	Absent	CC131_plot
30602_2#111	CC131	Absent	CC131_plot
30602_2#120	CC131	Absent	CC131_plot
30602_2#128	CC131	Absent	CC131_plot
30602_2#131	CC131	Absent	CC131_plot
30602_2#136	CC131	Absent	CC131_plot
30602_2#140	CC131	Absent	CC131_plot
30602_2#163	CC131	Absent	CC131_plot
30602_2#172	CC131	Absent	CC131_plot
30602_2#198	CC131	Absent	CC131_plot
30602_2#199	CC131	Absent	CC131_plot
30602_2#201	CC131	Absent	CC131_plot
30602_2#206	Other	Absent	CC131_plot
30602_2#207	CC131	Absent	CC131_plot
30602_2#215	CC131	Absent	CC131_plot
30602_2#241	CC131	Absent	CC131_plot
30602_2#249	CC131	Absent	CC131_plot
30602_2#254	CC131	Absent	CC131_plot
30602_2#276	Other	Absent	CC131_plot
30602_2#279	CC131	Absent	CC131_plot
30602_2#292	CC131	Absent	CC131_plot
30602_2#308	CC131	Absent	CC131_plot
30602_2#316	CC131	Absent	CC131_plot
30602_2#329	Other	Absent	CC131_plot
30602_2#341	Other	Absent	CC131_plot
30602_2#361	CC131	Absent	CC131_plot
30602_2#367	Other	Absent	CC131_plot
30602_2#372	CC131	Absent	CC131_plot
30602_2#55	Other	Absent	CC131_plot
30602_2#70	CC131	Absent	CC131_plot
30602_2#71	CC131	Absent	CC131_plot
30602_6#188	CC131	Absent	CC131_plot
30602_6#35	Other	Absent	CC131_plot
30821_1#117	CC131	Absent	CC131_plot
30821_1#134	Other	Absent	CC131_plot
30821_1#147	Other	Absent	CC131_plot
30821_1#162	CC131	Absent	CC131_plot
30821_1#163	CC131	Absent	CC131_plot
30821_1#175	CC131	Present	CC131_plot
30821_1#184	CC131	Absent	CC131_plot
30821_1#195	CC131	Absent	CC131_plot
30821_1#219	Other	Absent	CC131_plot
30821_1#241	CC131	Absent	CC131_plot
30821_1#252	CC131	Absent	CC131_plot
30821_1#255	CC131	Absent	CC131_plot
30821_1#256	Other	Absent	CC131_plot
30821_1#271	Other	Absent	CC131_plot
30821_1#274	CC131	Absent	CC131_plot
30821_1#280	Other	Absent	CC131_plot
30821_1#320	CC131	Absent	CC131_plot
30821_1#330	CC131	Absent	CC131_plot
30821_1#335	CC131	Absent	CC131_plot
30821_1#356	CC131	Absent	CC131_plot
30821_1#37	CC131	Absent	CC131_plot
30821_1#373	CC131	Absent	CC131_plot
30821_1#59	CC131	Absent	CC131_plot
30821_1#6	CC131	Absent	CC131_plot
30821_1#67	CC131	Absent	CC131_plot
30821_1#82	CC131	Absent	CC131_plot
30821_1#88	CC131	Absent	CC131_plot
30859_5#11	CC131	Absent	CC131_plot
30859_5#114	Other	Absent	CC131_plot
30859_5#12	CC131	Absent	CC131_plot
30859_5#121	CC131	Absent	CC131_plot
30859_5#129	CC131	Absent	CC131_plot
30859_5#136	CC131	Absent	CC131_plot
30859_5#17	CC131	Absent	CC131_plot
30859_5#197	CC131	Absent	CC131_plot
30859_5#21	Other	Absent	CC131_plot
30859_5#221	CC131	Absent	CC131_plot
30859_5#236	CC131	Absent	CC131_plot
30859_5#254	Other	Absent	CC131_plot
30859_5#259	CC131	Absent	CC131_plot
30859_5#278	CC131	Absent	CC131_plot
30859_5#281	CC131	Absent	CC131_plot
30859_5#285	CC131	Absent	CC131_plot
30859_5#287	Other	Absent	CC131_plot
30859_5#29	CC131	Absent	CC131_plot
30859_5#301	CC131	Absent	CC131_plot
30859_5#308	CC131	Absent	CC131_plot
30859_5#32	CC131	Absent	CC131_plot
30859_5#328	CC131	Absent	CC131_plot
30859_5#35	CC131	Absent	CC131_plot
30859_5#356	CC131	Absent	CC131_plot
30859_5#364	CC131	Absent	CC131_plot
30859_5#365	CC131	Absent	CC131_plot
30859_5#383	Other	Absent	CC131_plot
30859_5#40	Other	Absent	CC131_plot
30859_5#55	CC131	Absent	CC131_plot
30859_5#62	Other	Absent	CC131_plot
30859_5#68	CC131	Absent	CC131_plot
30859_5#73	CC131	Absent	CC131_plot
30859_5#94	Other	Absent	CC131_plot
30859_5#96	Other	Absent	CC131_plot
30859_8#141	CC131	Absent	CC131_plot
31663_7#102	CC131	Absent	CC131_plot
31663_7#135	CC131	Absent	CC131_plot
31663_7#153	Other	Absent	CC131_plot
31663_7#204	CC131	Absent	CC131_plot
31663_7#288	CC131	Absent	CC131_plot
31663_7#381	CC131	Absent	CC131_plot
31663_7#59	CC131	Absent	CC131_plot
31663_7#85	Other	Absent	CC131_plot
31663_7#9	CC131	Absent	CC131_plot

## Sheet: Fig 5a
	A192PP HIS	dneuC HIS	A192PP AS	dneuC AS	3154 HIS	3154dneuCc1 HIS	3154 AS	3154dneuCc1 AS	AZ141 HIS	AZ141 dneuC HIS	AZ141 + AS	AZ141dneuC + AS
	12.5	13	12.5	948	7.64	11.9	9.16	890	9.33	10.3	5.54	461
	21.7	8.07	13.5	901	5.02	5.92	7.83	296	6.96	9.4	17.1	493
	7.26	5.32	58.8	683	4.78	4.33	12.8	338	5.42	22.2	7.6	361
	4.54	5.67	28.5	186	4.51	4.64	54.7	652	5.22	5.18	63.8	82.5
	4.78	7.7	13.1	154	5.83	6.52	12.6	458	5.61	5.32	70.3	440
	13	7.73	6.52	598	9.22	18.1	60.6	886	7.89	5.87	5.58	208

## Sheet: Fig 5b
	A192PP - HIS	A192PPdneuC -HIS	A192PP - AS	A192PPdneuC - AS	3154 - HIS	3154dneuC - HIS	3154 - AS	3154dneuC - AS	AZ141 - HIS	AZ141dneuC -HIS	AZ141 - AS	AZ141dneuC -AS
	84.21	95.24	95	0.2	90.91	110.53	109.52	0.07	95.65	108.33	100	0.07
	100	105.88	93.55	0.16	85.71	82.61	100	0.06	95.24	85.19	82.61	0.09
	96.3	96.55	108	0.13	106.45	103.13	106.9	0.15	111.11	109.52	106.9	0.06

## Sheet: Fig 5c
		[EndoNA2]	A192PP			A192PPdneuC
		0	3.68	3.69	3.63	3.58	3.65	3.72
		0.1	4.91	4.71	4.93	3.95	3.94	3.95
		0.3	8.31	7.11	7.19	3.99	3.98	3.95
		1	19.8	19.3	20.8	3.93	3.98	4.02
		3	45.5	77.8	33	3.94	4.02	4.06
		10	168	190	151	4.05	4.07	4.11
		30	633	553	531	4.09	4.19	4.14

## Sheet: Fig 5d
	A-PBS	A-EndoNA2	B2-PBS	B2-EndoNA2	D-PBS	D-EndoNA2	F-PBS	F-EndoNA2
	273.5	431	407	23437.5	364	29954	541.5	14913
	336.5	25744	366	14026.5	319.5	16209	467	9176
	358	15380	514.5	13931.5	344.5	18813.5	590	30351.5
	442.5	44136.5	596.5	15214			507	20312.5
	323	15966.5	594	32492.5			503	23769
	316	26853	544.5	10003			540.5	23827.5
	419.5	18896.5	498	7387.5
	344	27913.5	437.5	14642
	329	19687.5	416.5	21764.5
	411	21290.5	554.5	19114
	458	42175.5	593.5	32028.5
	363.5	21600.5	640	36850
	361.5	35060	587.5	30515
	517.5	31816.5	420.5	15517
	518.5	28569.5	566.5	31062
	312.5	12262	573	15931.5
	354.5	9018	691	17343.5
	721	25277	465	16510.5
	728.5	25212	670	28285
	338.5	15563.5	471	18074
			544	20775.5
			601.5	7888
			485.5	17552
			552	12556.5
			641.5	20995
			540.5	15388.5
			630.5	3052.5
			533	17892
			498	19696
			497	1456
			527.5	31139.5
			388	11640.5
			522	18304.5
			388	18492.5
			530.5	12682
			388	25525
			387.5	17416.5
			509.5	9051.5
			655	19163
			508	20612
			487.5	19457
			508.5	27408
			506	12693
			560.5	22636.5
			553.5	15927.5
			482	16454
			488.5	15525
			562.5	12183.5
			548.5	18794
			547	24641
			619.5	25553.5
			475	22646
			568	20612
			460	17167.5
			641	22990
			672.5	22467
			747	24738
			608.5	17177.5
			517	19725.5
			594	23325
			576.5	20375.5
			607.5	18192
			473	15022
			373	24636
			329.5	9858.5
			480	22002
			413.5	20953.5
			339	19524.5
			404.5	24650.5
			652	24988
			313.5	21021
			529	9745.5
			349.5	25492
			431.5	13468
			385	8808
			344.5	18282.5
			380.5	25654.5
			542.5	40803
			395.5	393
			349	25356
			370	18065
			489.5	21411
			331.5	17408
			384	23395
			691	16603.5
			351	24524
			365	21191
			351	20630
			625.5	38194.5
			510.5	28162
			593.5	32161.5
			306.5	2820.5
			313.5	25795
			599.5	22048
			240	2989.5
			540	24626.5
			719	31243.5
			636.5	27286.5
			549.5	19691
			520.5	8256
			514.5	18036.5
			497	16316.5
			469	25206.5
			603	18608
			428	18247.5
			364	4505
			680.5	15728
			573	16769.5
			422	12300.5
			580	1740
			546	6686.5
			437.5	12923
			454	9319
			300.5	11148
			575	21865
			615.5	30095.5
			454	30324
			567.5	17898
			430	5041.5
			599	19297

## Sheet: Fig 5e
	A-HIS	A-AS	B2-HIS	B2-AS	D-HIS	D-AS	F-HIS	F-AS
	69.75	711.5	114.95	105	77.05	83.35	72.8	123.35
	94.3	158	74.55	173.7	90.65	95.8	82.25	107.3
	85.05	122.85	106.6	105	135	117.5	99.45	123.5
	138	151.5	125	126.5			70.2	64.55
	78.7	125	88.7	110.25			74.7	67.4
	132.5	134	85	178.5			76.65	82.95
	113.85	122.3	81.85	124.5
	108	238.5	97.7	157.3
	93.8	181	83.65	137
	100.8	132	119	138.5
	93.35	181.75	68.65	82.15
	82.05	246	101.85	225.2
	75.6	244	61.45	103.05
	130.5	199	75.05	165.6
	109.5	116.65	85.1	81.2
	109	140	99.1	164
	79.25	423.5	75.05	85.7
	96.95	545.5	65.75	89.5
	80.45	382	78	81.15
	88.65	397	75.65	106.2
			109.15	157
			73.3	91.45
			100.1	130
			88.75	121.35
			69.5	157.2
			84.55	137.5
			100.05	132
			72.7	117.3
			63.4	87.45
			63.55	87.75
			130	154
			81.6	114.1
			96.75	124.75
			115.5	136
			85	116
			91.4	75.85
			69.15	84.15
			65	55
			62.05	56.65
			79.1	83.65
			75.95	90.2
			80.25	83.7
			98.35	63.4
			74.1	57.4
			69.55	66.1
			90.7	77.95
			92.05	74.85
			82.7	86.3
			69.25	63.3
			47	63
			74.7	56.35
			103.5	83.7
			88.9	59.35
			74.2	62.3
			86.1	98.25
			73.5	60.15
			87.55	83.65
			80.35	64.65
			96.9	78.15
			74.05	83.8
			90.75	86.6
			66.75	83.55
			108.8	101.9
			84.6	78.65
			62.3	74.25
			82.1	101.9
			86.55	76.15
			65.25	72.1
			83.55	85.4
			66.65	76.6
			107	109.95
			131	96
			98.85	80.15
			84.95	93.3
			99	83.95
			113.5	99.85
			122	125
			64.8	85
			73	62.4
			110.5	98.3
			90.85	92.1
			67.15	50.3
			69.65	70.85
			61	84
			93.35	105
			109	106.2
			72.55	80.5
			74.05	85.55
			74.2	100.9
			76.65	91.25
			135	103.85
			92.45	89.75
			129	107
			106.5	119
			65.5	69.85
			76.35	80.65
			79.95	68.15
			81.65	85.85
			88.8	93.6
			83.2	67.6
			84.8	77.55
			76.65	85.5
			92.2	98.25
			104	94.35
			102.75	82.85
			86.1	90.85
			61.55	60.85
			97.5	91.25
			95.9	101.95
			104.15	93.7
			96.1	85.7
			103	88.75
			98.25	85.6
			98.7	104
			60.5	54.5
			78.95	75.5
			103	94.5
			106.7	102.65
			94.1	90.35
			103.3	104.45

## Sheet: Fig 5f
	A-AS	B2-AS	D-AS	F-AS
	0.000708333	4	3125	1876.92
	18.8655	118.519	44.8333	4.86667
	2729.17	515	6.25009	283.333
	13.455	4883.33		1083.33
	250	2.00339		708.333
	23.3547	332.143		64.68
	412.5	108.708
	113.627	332.14
	48.3333	1813.49
	76.8182	4630.7
	1116.67	5583.33
	680	400
	0.642903	486.667
	21.5104	1115.99
	16.4821	115.132
	1000	18.7879
	0.096	741.468
	287.143	812.5
	1933.33	93.85
	0.503	157.25
		2358.93
		1884.59
		739.707
		567.667
		904.762
		225
		1333.33
		812.5
		1487.36
		99.93
		157.639
		326.471
		119.17
		298.083
		1658.48
		1229.47
		5285.71
		6.73638
		15.5114
		2965.89
		3036.84
		30.3447
		150.941
		1666.67
		1922.92
		0.206452
		2565.14
		2429.3
		558.333
		89.3975
		1857.14
		593.625
		930.556
		1420.54
		1437.5
		190.439
		314.516
		61.2626
		125
		3350
		0.001175
		122.5
		3800
		97.5
		289.683
		183.048
		317.143
		5
		0.131667
		61.4493
		1679.5
		0.0025
		219.786
		5978.96
		156.333
		2250
		0
		5.28571
		0.478125
		48.2892
		0.095
		3.125
		27.0833
		2050
		21.25
		56.6667
		215.556
		2153.7
		830
		2.22222
		6.01208
		0.0183333
		625
		6.04895
		7.66667
		249.242
		496.552
		600
		9.16856
		3839.74
		913.683
		213.333
		925
		3839.74
		6.25
		1032.66
		300
		208.333
		236.5
		916.667
		126.136
		0
		8.875
		7916.67
		100.548
		1676.19
		162.5
		766.667

[truncated: 11 more sheets: Fig 6a, Fig 6b, Fig 6c, Fig 6d, Fig S1, Fig S2a, Fig S2b, Fig S3b, Fig S3d, Fig S3e, Fig S4a]
